# Supplementary material for: 5-Bromo-3-(4-fluoro­phenyl­sulfon­yl)-2,7-dimethyl-1-benzofuran
Source: Acta Crystallogr Sect E Struct Rep Online. 2012 Oct 27;68(Pt 11):o3208. doi: 10.1107/S1600536812043607 (PMC3515296; doi:10.1107/S1600536812043607)
Supplement: Supplementary file 1 [file e-68-o3208-sup1.cif]

##############################################################################
#                                                                            #
# This CIF contains the data in a paper accepted for publication in          #
# Acta Crystallographica Section E. It conforms to the requirements of       #
# Notes for Authors for Acta Crystallographica Section E, and has been       #
# peer reviewed under the auspices of the IUCr Commission on Journals.       #
#                                                                            #
# Full details of the Crystallographic Information File format               #
# are given in the paper "The Crystallographic Information File (CIF):       #
# a New Standard Archive File for Crystallography" by S. R. Hall, F. H.      #
# Allen and I. D. Brown [Acta Cryst. (1991), A47, 655-685].                  #
#                                                                            #
# The current version of the core CIF dictionary is obtainable from          #
# ftp://ftp.iucr.org/pub/cif_core.dic.                                       #
#                                                                            #
# Software is freely available for graphical display of the structure(s)     #
# in this CIF. For information consult the CIF software page                 #
# http://www.iucr.org/resources/cif/software.                                #
#                                                                            #
# This file may be used for bona fide research purposes within the           #
# scientific community so long as proper attribution is given to the journal # 
# article from which it was obtained.                                        #
#                                                                            #
##############################################################################
data_global
_audit_creation_method     'form.cif (version 2.0)'
_journal_data_validation_number     ?
_journal_date_recd_electronic     2012-10-15
_journal_date_accepted     2012-10-21
_journal_name_full     'Acta Crystallographica, Section E'
_journal_year     2012
_journal_volume     68
_journal_issue     11
_journal_page_first     o3208
_journal_page_last     o3208
_journal_paper_category     QO
_journal_paper_doi     10.1107/S1600536812043607
_journal_coeditor_code     HB6977
_publ_contact_author_name     'Prof. Uk Lee'
_publ_contact_author_address
;
 Department of Chemistry, Pukyong National University, 599-1 Daeyeon 3-dong
 Nam-gu, Busan 608-737, Republic of Korea
;
_publ_contact_author_email     'uklee@pknu.ac.kr'
_publ_contact_author_fax     '+82-51-629-5583'
_publ_contact_author_phone     '+82-51-629-5596'
_publ_section_title
;
5-Bromo-3-(4-fluorophenylsulfonyl)-2,7-dimethyl-1-benzofuran
;
loop_
    _publ_author_name
    _publ_author_address
    'Choi, Hong Dae'
;
 Department of Chemistry, Dongeui University, San 24 Kaya-dong
 Busanjin-gu, Busan 614-714, Republic of Korea
;
    'Seo, Pil Ja'
;
 Department of Chemistry, Dongeui University, San 24 Kaya-dong
 Busanjin-gu, Busan 614-714, Republic of Korea
;
    'Lee, Uk'
;
 Department of Chemistry, Pukyong National University,
 599-1 Daeyeon 3-dong
 Nam-gu, Busan 608-737, Republic of Korea
;
data_I
_chemical_name_systematic
;
5-Bromo-3-(4-fluorophenylsulfonyl)-2,7-dimethyl-1-benzofuran
;
_chemical_name_common     ?
_chemical_formula_moiety     'C16 H12 Br F O3 S'
_chemical_formula_sum     'C16 H12 Br F O3 S'
_chemical_formula_iupac     'C16 H12 Br F O3 S'
_chemical_formula_weight     383.23
_chemical_melting_point_gt     472
_chemical_melting_point_lt     473
_symmetry_cell_setting     triclinic
_symmetry_space_group_name_H-M     'P -1'
_symmetry_space_group_name_Hall     '-P 1'
loop_
    _symmetry_equiv_pos_as_xyz
    'x, y, z'
    '-x, -y, -z'
_cell_length_a     8.07890(10)
_cell_length_b     9.2754(2)
_cell_length_c     11.3555(2)
_cell_angle_alpha     71.2830(10)
_cell_angle_beta     72.6450(10)
_cell_angle_gamma     70.0420(10)
_cell_volume     740.30(2)
_cell_formula_units_Z     2
_cell_measurement_reflns_used     6655
_cell_measurement_theta_min     2.70
_cell_measurement_theta_max     28.27
_cell_measurement_temperature     173(2)
_exptl_crystal_description     'block'
_exptl_crystal_colour     'colourless'
_exptl_crystal_size_max     0.292
_exptl_crystal_size_mid     0.21
_exptl_crystal_size_min     0.18
_exptl_crystal_density_diffrn     1.719
_exptl_crystal_density_meas     ?
_exptl_crystal_density_method     'not measured'
_exptl_crystal_F_000     384
_exptl_absorpt_coefficient_mu     2.937
_exptl_absorpt_correction_type     multi-scan
_exptl_absorpt_process_details     '(<i>SADABS</i>; Bruker, 2009)'
_exptl_absorpt_correction_T_min     0.5271
_exptl_absorpt_correction_T_max     0.7457
_exptl_special_details
;
;
_diffrn_ambient_temperature     173(2)
_diffrn_radiation_type     MoK\a
_diffrn_radiation_wavelength     0.71073
_diffrn_radiation_source     'rotating anode'
_diffrn_radiation_monochromator     'graphite multilayer'
_diffrn_measurement_device_type     'Bruker SMART APEXII CCD'
_diffrn_measurement_method     '\f and \w scans'
_diffrn_detector_area_resol_mean     10.0
_diffrn_reflns_number     14090
_diffrn_reflns_av_R_equivalents     0.0310
_diffrn_reflns_av_sigmaI/netI     0.0270
_diffrn_reflns_theta_min     1.94
_diffrn_reflns_theta_max     28.33
_diffrn_reflns_theta_full     28.33
_diffrn_measured_fraction_theta_max     0.996
_diffrn_measured_fraction_theta_full     0.996
_diffrn_reflns_limit_h_min     -10
_diffrn_reflns_limit_h_max     10
_diffrn_reflns_limit_k_min     -12
_diffrn_reflns_limit_k_max     12
_diffrn_reflns_limit_l_min     -15
_diffrn_reflns_limit_l_max     15
_diffrn_standards_number     0
_diffrn_standards_interval_count     ?
_diffrn_standards_interval_time     ?
_diffrn_standards_decay_%     ?
_refine_special_details
;
 Refinement of F^2^ against ALL reflections.  The weighted R-factor wR and
 goodness of fit S are based on F^2^, conventional R-factors R are based
 on F, with F set to zero for negative F^2^. The threshold expression of
 F^2^ > 2sigma(F^2^) is used only for calculating R-factors(gt) etc. and is
 not relevant to the choice of reflections for refinement.  R-factors based
 on F^2^ are statistically about twice as large as those based on F, and R-
 factors based on ALL data will be even larger.
;
_reflns_number_total     3680
_reflns_number_gt     3259
_reflns_threshold_expression     I>2\s(I)
_refine_ls_structure_factor_coef     Fsqd
_refine_ls_matrix_type     full
_refine_ls_R_factor_all     0.0334
_refine_ls_R_factor_gt     0.0277
_refine_ls_wR_factor_gt     0.0712
_refine_ls_wR_factor_ref     0.0743
_refine_ls_goodness_of_fit_ref     1.022
_refine_ls_restrained_S_all     1.022
_refine_ls_number_reflns     3680
_refine_ls_number_parameters     201
_refine_ls_number_restraints     0
_refine_ls_hydrogen_treatment     constr
_refine_ls_weighting_scheme     calc
_refine_ls_weighting_details
         'calc w=1/[\s^2^(Fo^2^)+(0.0417P)^2^+0.2370P] where P=(Fo^2^+2Fc^2^)/3'
_atom_sites_solution_hydrogens     difmap
_atom_sites_solution_primary     direct
_atom_sites_solution_secondary     difmap
_refine_ls_shift/su_max     0.002
_refine_ls_shift/su_mean     0.000
_refine_diff_density_max     0.356
_refine_diff_density_min     -0.471
_refine_ls_extinction_method     none
_refine_ls_extinction_coef     ?
loop_
    _atom_type_symbol
    _atom_type_description
    _atom_type_scat_dispersion_real
    _atom_type_scat_dispersion_imag
    _atom_type_scat_source
    'C' 'C' 0.0033 0.0016
                         'International Tables Vol C Tables 4.2.6.8 and 6.1.1.4'
    'H' 'H' 0.0000 0.0000
                         'International Tables Vol C Tables 4.2.6.8 and 6.1.1.4'
    'O' 'O' 0.0106 0.0060
                         'International Tables Vol C Tables 4.2.6.8 and 6.1.1.4'
    'F' 'F' 0.0171 0.0103
                         'International Tables Vol C Tables 4.2.6.8 and 6.1.1.4'
    'S' 'S' 0.1246 0.1234
                         'International Tables Vol C Tables 4.2.6.8 and 6.1.1.4'
    'Br' 'Br' -0.2901 2.4595
                         'International Tables Vol C Tables 4.2.6.8 and 6.1.1.4'
_computing_data_collection     '<i>APEX2</i> (Bruker, 2009)'
_computing_cell_refinement     '<i>SAINT</i> (Bruker, 2009)'
_computing_data_reduction     '<i>SAINT</i> (Bruker, 2009)'
_computing_structure_solution     '<i>SHELXS97</i> (Sheldrick, 2008)'
_computing_structure_refinement     '<i>SHELXL97</i> (Sheldrick, 2008)'
_computing_molecular_graphics
        '<i>ORTEP-3</i> (Farrugia, 1997) and <i>DIAMOND</i> (Brandenburg, 1998)'
_computing_publication_material     '<i>SHELXL97</i> (Sheldrick, 2008)'
loop_
    _atom_site_type_symbol
    _atom_site_label
    _atom_site_fract_x
    _atom_site_fract_y
    _atom_site_fract_z
    _atom_site_U_iso_or_equiv
    _atom_site_adp_type
    _atom_site_calc_flag
    _atom_site_refinement_flags
    _atom_site_occupancy
    _atom_site_symmetry_multiplicity
    _atom_site_disorder_assembly
    _atom_site_disorder_group
    Br Br1 0.75349(3) 0.10966(3) 0.797351(17) 0.03912(8) Uani d . 1 2 . .
    S S1 0.48725(5) 0.40486(5) 0.29104(4) 0.02342(10) Uani d . 1 2 . .
    F F1 1.00247(19) 0.77090(18) 0.00357(14) 0.0571(4) Uani d . 1 2 . .
    O O1 0.75109(17) -0.04433(15) 0.32764(12) 0.0274(3) Uani d . 1 2 . .
    O O2 0.40458(16) 0.45572(16) 0.40738(11) 0.0286(3) Uani d . 1 2 . .
    O O3 0.37705(17) 0.41993(16) 0.20642(12) 0.0315(3) Uani d . 1 2 . .
    C C1 0.6075(2) 0.2081(2) 0.33360(16) 0.0242(3) Uani d . 1 2 . .
    C C2 0.6733(2) 0.1303(2) 0.45008(15) 0.0227(3) Uani d . 1 2 . .
    C C3 0.6674(2) 0.1745(2) 0.55829(16) 0.0251(3) Uani d . 1 2 . .
    H H3 0.6078 0.2785 0.5692 0.030 Uiso calc R 1 2 . .
    C C4 0.7538(2) 0.0574(2) 0.64843(16) 0.0271(3) Uani d . 1 2 . .
    C C5 0.8430(2) -0.0963(2) 0.63592(17) 0.0285(4) Uani d . 1 2 . .
    H H5 0.9010 -0.1707 0.7011 0.034 Uiso calc R 1 2 . .
    C C6 0.8486(2) -0.1426(2) 0.52969(17) 0.0268(3) Uani d . 1 2 . .
    C C7 0.7611(2) -0.0248(2) 0.44028(16) 0.0243(3) Uani d . 1 2 . .
    C C8 0.6581(2) 0.0987(2) 0.26428(16) 0.0265(3) Uani d . 1 2 . .
    C C9 0.9424(3) -0.3065(2) 0.51205(19) 0.0331(4) Uani d . 1 2 . .
    H H9A 0.8612 -0.3460 0.4891 0.050 Uiso calc R 1 2 . .
    H H9B 0.9767 -0.3761 0.5915 0.050 Uiso calc R 1 2 . .
    H H9C 1.0506 -0.3045 0.4440 0.050 Uiso calc R 1 2 . .
    C C10 0.6362(3) 0.1018(3) 0.13857(18) 0.0346(4) Uani d . 1 2 . .
    H H10A 0.5784 0.2103 0.0967 0.052 Uiso calc R 1 2 . .
    H H10B 0.5610 0.0329 0.1499 0.052 Uiso calc R 1 2 . .
    H H10C 0.7547 0.0644 0.0858 0.052 Uiso calc R 1 2 . .
    C C11 0.6478(2) 0.5107(2) 0.20442(16) 0.0244(3) Uani d . 1 2 . .
    C C12 0.6821(3) 0.5500(2) 0.07255(17) 0.0321(4) Uani d . 1 2 . .
    H H12 0.6237 0.5157 0.0295 0.038 Uiso calc R 1 2 . .
    C C13 0.8014(3) 0.6392(3) 0.00442(19) 0.0394(5) Uani d . 1 2 . .
    H H13 0.8256 0.6685 -0.0859 0.047 Uiso calc R 1 2 . .
    C C14 0.8840(3) 0.6845(2) 0.0705(2) 0.0376(4) Uani d . 1 2 . .
    C C15 0.8550(3) 0.6459(3) 0.2007(2) 0.0370(4) Uani d . 1 2 . .
    H H15 0.9169 0.6782 0.2427 0.044 Uiso calc R 1 2 . .
    C C16 0.7330(2) 0.5585(2) 0.26933(17) 0.0300(4) Uani d . 1 2 . .
    H H16 0.7078 0.5316 0.3597 0.036 Uiso calc R 1 2 . .
loop_
    _atom_site_aniso_label
    _atom_site_aniso_U_11
    _atom_site_aniso_U_22
    _atom_site_aniso_U_33
    _atom_site_aniso_U_12
    _atom_site_aniso_U_13
    _atom_site_aniso_U_23
    Br1 0.05355(14) 0.04150(14) 0.02493(11) -0.01030(10) -0.01583(8) -0.00744(8)
    S1 0.02474(19) 0.0241(2) 0.02165(19) -0.00430(16) -0.00808(15) -0.00546(16)
    F1 0.0558(8) 0.0497(9) 0.0620(9) -0.0322(7) -0.0040(7) 0.0026(7)
    O1 0.0325(6) 0.0237(6) 0.0290(6) -0.0070(5) -0.0088(5) -0.0090(5)
    O2 0.0296(6) 0.0290(7) 0.0250(6) -0.0048(5) -0.0041(5) -0.0089(5)
    O3 0.0325(6) 0.0346(7) 0.0306(6) -0.0073(6) -0.0154(5) -0.0061(6)
    C1 0.0276(8) 0.0232(8) 0.0228(7) -0.0067(7) -0.0077(6) -0.0049(7)
    C2 0.0230(7) 0.0222(8) 0.0226(7) -0.0064(6) -0.0058(6) -0.0041(6)
    C3 0.0285(8) 0.0234(9) 0.0237(8) -0.0065(7) -0.0063(6) -0.0059(7)
    C4 0.0319(8) 0.0303(9) 0.0201(7) -0.0097(7) -0.0074(6) -0.0045(7)
    C5 0.0305(8) 0.0260(9) 0.0265(8) -0.0090(7) -0.0089(7) 0.0009(7)
    C6 0.0271(8) 0.0224(9) 0.0294(8) -0.0091(7) -0.0058(7) -0.0020(7)
    C7 0.0262(8) 0.0226(9) 0.0253(8) -0.0075(7) -0.0055(6) -0.0061(7)
    C8 0.0277(8) 0.0264(9) 0.0267(8) -0.0077(7) -0.0062(6) -0.0075(7)
    C9 0.0357(9) 0.0217(9) 0.0397(10) -0.0056(8) -0.0106(8) -0.0047(8)
    C10 0.0431(10) 0.0364(11) 0.0302(9) -0.0093(9) -0.0125(8) -0.0132(8)
    C11 0.0267(8) 0.0208(8) 0.0235(8) -0.0034(7) -0.0072(6) -0.0041(7)
    C12 0.0360(9) 0.0344(10) 0.0253(8) -0.0077(8) -0.0113(7) -0.0041(8)
    C13 0.0435(11) 0.0415(12) 0.0254(9) -0.0122(9) -0.0071(8) 0.0027(8)
    C14 0.0367(10) 0.0264(10) 0.0437(11) -0.0116(8) -0.0042(8) -0.0013(9)
    C15 0.0387(10) 0.0345(11) 0.0445(11) -0.0135(9) -0.0100(8) -0.0135(9)
    C16 0.0343(9) 0.0305(10) 0.0268(8) -0.0077(8) -0.0078(7) -0.0089(8)
_geom_special_details
;
 All esds (except the esd in the dihedral angle between two l.s. planes)
 are estimated using the full covariance matrix.  The cell esds are taken
 into account individually in the estimation of esds in distances, angles
 and torsion angles; correlations between esds in cell parameters are only
 used when they are defined by crystal symmetry.  An approximate (isotropic)
 treatment of cell esds is used for estimating esds involving l.s. planes.
;
loop_
    _geom_bond_atom_site_label_1
    _geom_bond_atom_site_label_2
    _geom_bond_site_symmetry_2
    _geom_bond_distance
    _geom_bond_publ_flag
    Br1 C4 . 1.9019(16) ?
    S1 O2 . 1.4396(12) ?
    S1 O3 . 1.4403(12) ?
    S1 C1 . 1.7354(18) ?
    S1 C11 . 1.7612(17) ?
    F1 C14 . 1.354(2) ?
    O1 C8 . 1.368(2) ?
    O1 C7 . 1.377(2) ?
    C1 C8 . 1.362(2) ?
    C1 C2 . 1.448(2) ?
    C2 C7 . 1.395(2) ?
    C2 C3 . 1.398(2) ?
    C3 C4 . 1.382(3) ?
    C3 H3 . 0.9500 ?
    C4 C5 . 1.392(3) ?
    C5 C6 . 1.389(2) ?
    C5 H5 . 0.9500 ?
    C6 C7 . 1.383(2) ?
    C6 C9 . 1.498(3) ?
    C8 C10 . 1.480(2) ?
    C9 H9A . 0.9800 ?
    C9 H9B . 0.9800 ?
    C9 H9C . 0.9800 ?
    C10 H10A . 0.9800 ?
    C10 H10B . 0.9800 ?
    C10 H10C . 0.9800 ?
    C11 C12 . 1.387(2) ?
    C11 C16 . 1.391(2) ?
    C12 C13 . 1.379(3) ?
    C12 H12 . 0.9500 ?
    C13 C14 . 1.371(3) ?
    C13 H13 . 0.9500 ?
    C14 C15 . 1.371(3) ?
    C15 C16 . 1.385(3) ?
    C15 H15 . 0.9500 ?
    C16 H16 . 0.9500 ?
loop_
    _geom_angle_atom_site_label_1
    _geom_angle_atom_site_label_2
    _geom_angle_atom_site_label_3
    _geom_angle_site_symmetry_1
    _geom_angle_site_symmetry_3
    _geom_angle
    _geom_angle_publ_flag
    O2 S1 O3 . . 119.77(8) ?
    O2 S1 C1 . . 106.57(8) ?
    O3 S1 C1 . . 108.82(8) ?
    O2 S1 C11 . . 107.04(8) ?
    O3 S1 C11 . . 107.58(8) ?
    C1 S1 C11 . . 106.33(8) ?
    C8 O1 C7 . . 107.04(13) ?
    C8 C1 C2 . . 107.36(15) ?
    C8 C1 S1 . . 126.67(13) ?
    C2 C1 S1 . . 125.96(13) ?
    C7 C2 C3 . . 119.41(15) ?
    C7 C2 C1 . . 104.63(14) ?
    C3 C2 C1 . . 135.96(16) ?
    C4 C3 C2 . . 115.86(16) ?
    C4 C3 H3 . . 122.1 ?
    C2 C3 H3 . . 122.1 ?
    C3 C4 C5 . . 123.81(16) ?
    C3 C4 Br1 . . 118.15(14) ?
    C5 C4 Br1 . . 118.04(13) ?
    C6 C5 C4 . . 121.09(17) ?
    C6 C5 H5 . . 119.5 ?
    C4 C5 H5 . . 119.5 ?
    C7 C6 C5 . . 114.69(16) ?
    C7 C6 C9 . . 122.24(16) ?
    C5 C6 C9 . . 123.06(17) ?
    O1 C7 C6 . . 124.43(16) ?
    O1 C7 C2 . . 110.43(14) ?
    C6 C7 C2 . . 125.14(15) ?
    C1 C8 O1 . . 110.54(15) ?
    C1 C8 C10 . . 134.51(18) ?
    O1 C8 C10 . . 114.95(15) ?
    C6 C9 H9A . . 109.5 ?
    C6 C9 H9B . . 109.5 ?
    H9A C9 H9B . . 109.5 ?
    C6 C9 H9C . . 109.5 ?
    H9A C9 H9C . . 109.5 ?
    H9B C9 H9C . . 109.5 ?
    C8 C10 H10A . . 109.5 ?
    C8 C10 H10B . . 109.5 ?
    H10A C10 H10B . . 109.5 ?
    C8 C10 H10C . . 109.5 ?
    H10A C10 H10C . . 109.5 ?
    H10B C10 H10C . . 109.5 ?
    C12 C11 C16 . . 121.12(16) ?
    C12 C11 S1 . . 119.34(13) ?
    C16 C11 S1 . . 119.49(13) ?
    C13 C12 C11 . . 119.55(17) ?
    C13 C12 H12 . . 120.2 ?
    C11 C12 H12 . . 120.2 ?
    C14 C13 C12 . . 118.25(18) ?
    C14 C13 H13 . . 120.9 ?
    C12 C13 H13 . . 120.9 ?
    F1 C14 C13 . . 118.26(19) ?
    F1 C14 C15 . . 118.05(19) ?
    C13 C14 C15 . . 123.68(18) ?
    C14 C15 C16 . . 118.15(18) ?
    C14 C15 H15 . . 120.9 ?
    C16 C15 H15 . . 120.9 ?
    C15 C16 C11 . . 119.24(17) ?
    C15 C16 H16 . . 120.4 ?
    C11 C16 H16 . . 120.4 ?
loop_
    _geom_torsion_atom_site_label_1
    _geom_torsion_atom_site_label_2
    _geom_torsion_atom_site_label_3
    _geom_torsion_atom_site_label_4
    _geom_torsion_site_symmetry_1
    _geom_torsion_site_symmetry_2
    _geom_torsion_site_symmetry_3
    _geom_torsion_site_symmetry_4
    _geom_torsion
    _geom_torsion_publ_flag
    O2 S1 C1 C8 . . . . 157.48(15) ?
    O3 S1 C1 C8 . . . . 27.03(18) ?
    C11 S1 C1 C8 . . . . -88.59(17) ?
    O2 S1 C1 C2 . . . . -22.76(17) ?
    O3 S1 C1 C2 . . . . -153.21(14) ?
    C11 S1 C1 C2 . . . . 91.18(15) ?
    C8 C1 C2 C7 . . . . 0.08(18) ?
    S1 C1 C2 C7 . . . . -179.73(13) ?
    C8 C1 C2 C3 . . . . 179.94(19) ?
    S1 C1 C2 C3 . . . . 0.1(3) ?
    C7 C2 C3 C4 . . . . 0.8(2) ?
    C1 C2 C3 C4 . . . . -179.07(18) ?
    C2 C3 C4 C5 . . . . 0.1(3) ?
    C2 C3 C4 Br1 . . . . 179.36(12) ?
    C3 C4 C5 C6 . . . . -0.8(3) ?
    Br1 C4 C5 C6 . . . . 179.98(13) ?
    C4 C5 C6 C7 . . . . 0.5(2) ?
    C4 C5 C6 C9 . . . . -179.85(16) ?
    C8 O1 C7 C6 . . . . -178.59(16) ?
    C8 O1 C7 C2 . . . . 0.51(18) ?
    C5 C6 C7 O1 . . . . 179.48(15) ?
    C9 C6 C7 O1 . . . . -0.2(3) ?
    C5 C6 C7 C2 . . . . 0.5(2) ?
    C9 C6 C7 C2 . . . . -179.19(16) ?
    C3 C2 C7 O1 . . . . 179.75(14) ?
    C1 C2 C7 O1 . . . . -0.36(18) ?
    C3 C2 C7 C6 . . . . -1.2(3) ?
    C1 C2 C7 C6 . . . . 178.73(16) ?
    C2 C1 C8 O1 . . . . 0.24(19) ?
    S1 C1 C8 O1 . . . . -179.96(12) ?
    C2 C1 C8 C10 . . . . -179.02(19) ?
    S1 C1 C8 C10 . . . . 0.8(3) ?
    C7 O1 C8 C1 . . . . -0.46(19) ?
    C7 O1 C8 C10 . . . . 178.96(15) ?
    O2 S1 C11 C12 . . . . -147.79(15) ?
    O3 S1 C11 C12 . . . . -17.86(17) ?
    C1 S1 C11 C12 . . . . 98.59(16) ?
    O2 S1 C11 C16 . . . . 29.83(17) ?
    O3 S1 C11 C16 . . . . 159.77(14) ?
    C1 S1 C11 C16 . . . . -83.78(16) ?
    C16 C11 C12 C13 . . . . -0.6(3) ?
    S1 C11 C12 C13 . . . . 176.99(16) ?
    C11 C12 C13 C14 . . . . 0.8(3) ?
    C12 C13 C14 F1 . . . . 179.41(19) ?
    C12 C13 C14 C15 . . . . 0.1(3) ?
    F1 C14 C15 C16 . . . . 179.55(18) ?
    C13 C14 C15 C16 . . . . -1.1(3) ?
    C14 C15 C16 C11 . . . . 1.3(3) ?
    C12 C11 C16 C15 . . . . -0.5(3) ?
    S1 C11 C16 C15 . . . . -178.04(15) ?
loop_
    _geom_hbond_atom_site_label_D
    _geom_hbond_atom_site_label_H
    _geom_hbond_atom_site_label_A
    _geom_hbond_site_symmetry_A
    _geom_hbond_distance_DH
    _geom_hbond_distance_HA
    _geom_hbond_distance_DA
    _geom_hbond_angle_DHA
    C3 H3 O2 2_666 0.95 2.53 3.408(2) 154
    C9 H9A O2 2_656 0.98 2.50 3.304(2) 139
_iucr_refine_instructions_details
;
TITL 1212 IN P-1
CELL  0.71073  8.07890  9.27540 11.35550 71.28300 72.64500 70.04200
ZERR 2  0.00010  0.00020  0.00020  0.00100  0.00100  0.00100
LATT 1
SFAC C H O F S BR
UNIT 32 24 6 2 2 2
TEMP -100
PLAN 30
FMAP 2
L.S. 15
ACTA
CONF
BOND $H
EQIV $1 1-X, 1-Y, 1-Z
EQIV $2 1-X, -Y, 1-Z
HTAB C3 O2_$1
HTAB C9 O2_$2
MPLA 9 C1 C2 C3 C4 C5 C6 C7 O1 C8
MPLA 6 C11 C12 C13 C14 C15 C16
WGHT    0.041700    0.237000
FVAR       0.20949
BR1   6    0.753486    0.109659    0.797351    11.00000    0.05355    0.04150 =
         0.02493   -0.00744   -0.01583   -0.01030
S1    5    0.487250    0.404857    0.291037    11.00000    0.02474    0.02408 =
         0.02165   -0.00546   -0.00808   -0.00430
F1    4    1.002466    0.770901    0.003572    11.00000    0.05576    0.04970 =
         0.06203    0.00260   -0.00401   -0.03224
O1    3    0.751090   -0.044333    0.327636    11.00000    0.03247    0.02366 =
         0.02904   -0.00904   -0.00876   -0.00699
O2    3    0.404581    0.455719    0.407381    11.00000    0.02959    0.02905 =
         0.02504   -0.00892   -0.00406   -0.00476
O3    3    0.377050    0.419930    0.206425    11.00000    0.03250    0.03461 =
         0.03060   -0.00611   -0.01544   -0.00735
C1    1    0.607525    0.208118    0.333604    11.00000    0.02759    0.02316 =
         0.02283   -0.00495   -0.00767   -0.00674
C2    1    0.673279    0.130311    0.450076    11.00000    0.02300    0.02224 =
         0.02260   -0.00406   -0.00583   -0.00643
C3    1    0.667446    0.174483    0.558287    11.00000    0.02850    0.02340 =
         0.02367   -0.00590   -0.00633   -0.00650
AFIX  43
H3    2    0.607791    0.278540    0.569160    11.00000   -1.20000
AFIX   0
C4    1    0.753836    0.057390    0.648429    11.00000    0.03192    0.03026 =
         0.02014   -0.00453   -0.00738   -0.00969
C5    1    0.843017   -0.096271    0.635919    11.00000    0.03046    0.02599 =
         0.02653    0.00091   -0.00895   -0.00902
AFIX  43
H5    2    0.901012   -0.170678    0.701135    11.00000   -1.20000
AFIX   0
C6    1    0.848591   -0.142563    0.529688    11.00000    0.02708    0.02243 =
         0.02939   -0.00203   -0.00577   -0.00912
C7    1    0.761111   -0.024828    0.440281    11.00000    0.02619    0.02257 =
         0.02525   -0.00613   -0.00555   -0.00752
C8    1    0.658066    0.098710    0.264276    11.00000    0.02773    0.02643 =
         0.02667   -0.00746   -0.00623   -0.00773
C9    1    0.942379   -0.306494    0.512046    11.00000    0.03570    0.02172 =
         0.03975   -0.00466   -0.01055   -0.00559
AFIX 137
H9A   2    0.861164   -0.346040    0.489113    11.00000   -1.50000
H9B   2    0.976709   -0.376134    0.591457    11.00000   -1.50000
H9C   2    1.050611   -0.304537    0.444027    11.00000   -1.50000
AFIX   0
C10   1    0.636196    0.101824    0.138572    11.00000    0.04314    0.03640 =
         0.03015   -0.01325   -0.01252   -0.00934
AFIX 137
H10A  2    0.578392    0.210251    0.096724    11.00000   -1.50000
H10B  2    0.561000    0.032865    0.149927    11.00000   -1.50000
H10C  2    0.754714    0.064418    0.085823    11.00000   -1.50000
AFIX   0
C11   1    0.647760    0.510724    0.204425    11.00000    0.02667    0.02081 =
         0.02351   -0.00409   -0.00724   -0.00344
C12   1    0.682050    0.550031    0.072554    11.00000    0.03598    0.03441 =
         0.02530   -0.00413   -0.01128   -0.00772
AFIX  43
H12   2    0.623731    0.515729    0.029459    11.00000   -1.20000
AFIX   0
C13   1    0.801350    0.639226    0.004422    11.00000    0.04354    0.04146 =
         0.02539    0.00273   -0.00712   -0.01225
AFIX  43
H13   2    0.825596    0.668526   -0.085936    11.00000   -1.20000
AFIX   0
C14   1    0.884045    0.684510    0.070485    11.00000    0.03672    0.02642 =
         0.04370   -0.00130   -0.00422   -0.01162
C15   1    0.854999    0.645919    0.200700    11.00000    0.03868    0.03450 =
         0.04453   -0.01354   -0.01004   -0.01350
AFIX  43
H15   2    0.916856    0.678226    0.242661    11.00000   -1.20000
AFIX   0
C16   1    0.732986    0.558543    0.269328    11.00000    0.03425    0.03050 =
         0.02682   -0.00887   -0.00780   -0.00775
AFIX  43
H16   2    0.707773    0.531566    0.359699    11.00000   -1.20000
HKLF 4
REM  1212 IN P-1
REM R1 =  0.0277 for   3259 Fo > 4sig(Fo)  and  0.0334 for all   3680 data
REM    201 parameters refined using      0 restraints
END
WGHT      0.0417      0.2370
REM Highest difference peak  0.356,  deepest hole -0.471,  1-sigma level  0.082
Q1    1   0.6421  0.1129  0.8179  11.00000  0.05    0.36
Q2    1   0.5355  0.2991  0.3191  11.00000  0.05    0.28
Q3    1   0.6961  0.5206  0.2301  11.00000  0.05    0.27
Q4    1   0.6012  0.4471  0.2433  11.00000  0.05    0.26
Q5    1   0.6676  0.5175  0.1368  11.00000  0.05    0.26
Q6    1   0.4079  0.4034  0.2597  11.00000  0.05    0.26
Q7    1   0.7672  0.6335  0.2252  11.00000  0.05    0.24
Q8    1   0.8190  0.4048  0.4185  11.00000  0.05    0.24
Q9    1   1.1752 -0.4305  0.3335  11.00000  0.05    0.23
Q10   1   0.8808 -0.1047  0.5611  11.00000  0.05    0.23
Q11   1   0.6194 -0.2051  0.4113  11.00000  0.05    0.23
Q12   1   0.8331 -0.1144  0.5852  11.00000  0.05    0.23
Q13   1   0.7959  0.2738  0.4757  11.00000  0.05    0.22
Q14   1   0.9693 -0.0136  0.6428  11.00000  0.05    0.22
Q15   1   0.6931 -0.1723  0.6434  11.00000  0.05    0.22
Q16   1   0.5976 -0.1855  0.2788  11.00000  0.05    0.22
Q17   1   0.5234  0.1453  0.1213  11.00000  0.05    0.21
Q18   1   1.0519 -0.0854  0.5975  11.00000  0.05    0.21
Q19   1   0.4222  0.1214  0.2901  11.00000  0.05    0.21
Q20   1   0.4504  0.3991  0.3772  11.00000  0.05    0.21
Q21   1   0.3994  0.1679  0.3598  11.00000  0.05    0.20
Q22   1   0.9298  0.0174  0.5598  11.00000  0.05    0.20
Q23   1   0.9876  0.9913 -0.1248  11.00000  0.05    0.20
Q24   1   0.6666 -0.1966  0.5634  11.00000  0.05    0.20
Q25   1   0.9556  0.0603  0.2395  11.00000  0.05    0.20
Q26   1   0.4659  0.1262  0.1602  11.00000  0.05    0.20
Q27   1   0.9053  0.6367  0.1278  11.00000  0.05    0.20
Q28   1   0.9753  0.0375  0.5623  11.00000  0.05    0.20
Q29   1   1.0191 -0.0658  0.5156  11.00000  0.05    0.20
Q30   1   1.0852 -0.3324  0.5175  11.00000  0.05    0.20
;
