# Supplementary material for: 5-Bromo-3-(4-fluoro­phenyl­sulfon­yl)-2,7-dimethyl-1-benzofuran
Source: Acta Crystallogr Sect E Struct Rep Online. 2012 Oct 27;68(Pt 11):o3208. doi: 10.1107/S1600536812043607 (PMC3515296; doi:10.1107/S1600536812043607)
Supplement: Supplementary file 2 [file e-68-o3208-Isup2.hkl]

# 
# h,k,l, Fc-squared, Fo-squared, sigma(Fo-squared) and status flag 
# 
data_I
_shelx_title ' 1212 IN P-1' 
_shelx_refln_list_code          4 
_shelx_F_calc_maximum      163.27 
_exptl_crystal_F_000       384.00 
_reflns_d_resolution_high  0.7489 
 
loop_ 
 _symmetry_equiv_pos_as_xyz 
 'x, y, z' 
 '-x, -y, -z' 
 
_cell_length_a     8.0789 
_cell_length_b     9.2754 
_cell_length_c    11.3555 
_cell_angle_alpha  71.283 
_cell_angle_beta   72.645 
_cell_angle_gamma  70.042 
 
_shelx_F_squared_multiplier     1.000 
 
loop_ 
 _refln_index_h 
 _refln_index_k 
 _refln_index_l 
 _refln_F_squared_calc 
 _refln_F_squared_meas 
 _refln_F_squared_sigma 
 _refln_observed_status 
   1   0   0     1239.04     1259.21     27.77 o 
   2   0   0     5924.51     5858.60    123.77 o 
   3   0   0      177.86      224.15      4.04 o 
   4   0   0     1086.57     1002.93     13.35 o 
   5   0   0        7.83        6.52      1.40 o 
   6   0   0       38.52       42.23      2.56 o 
   7   0   0      137.15      148.44      4.24 o 
   8   0   0      614.58      611.90     14.10 o 
   9   0   0        7.62        6.18      3.48 o 
  -9   1   0       61.67       67.52     13.44 o 
  -8   1   0       65.20       67.01      6.66 o 
  -7   1   0      164.31      151.66      5.40 o 
  -6   1   0      875.71      876.02     15.10 o 
  -5   1   0        8.05        8.06      1.27 o 
  -4   1   0      432.39      416.70      6.98 o 
  -3   1   0     1601.83     1655.33     26.41 o 
  -2   1   0     1332.29     1318.50     22.46 o 
  -1   1   0      329.12      369.81      9.94 o 
   0   1   0      805.71      818.46     30.08 o 
   1   1   0     2849.55     2940.94     49.14 o 
   2   1   0    21540.40    16238.18    270.08 o 
   3   1   0     1065.11     1095.17     14.27 o 
   4   1   0     2301.68     2430.52     31.13 o 
   5   1   0      544.91      542.92      7.81 o 
   6   1   0      217.91      197.81      3.79 o 
   7   1   0       42.54       49.32      2.90 o 
   8   1   0        4.05        0.55      2.11 o 
   9   1   0       88.00       91.16      4.95 o 
  10   1   0       54.09       56.86      4.39 o 
  -9   2   0       75.97       79.52      4.21 o 
  -8   2   0      301.02      309.42      8.53 o 
  -7   2   0        3.65        4.77      2.63 o 
  -6   2   0      133.46      140.05      4.56 o 
  -5   2   0      451.13      445.88      9.11 o 
  -4   2   0       75.89       70.19      2.04 o 
  -3   2   0      279.44      281.88      5.43 o 
  -2   2   0       34.55       27.60      2.10 o 
  -1   2   0    26656.30    21837.59    552.74 o 
   0   2   0     2496.68     2697.14     98.43 o 
   1   2   0     4381.74     4422.44     85.19 o 
   2   2   0    10218.05     9415.81    130.46 o 
   3   2   0      612.95      558.54      7.56 o 
   4   2   0      573.57      619.45      8.54 o 
   5   2   0      309.98      288.35      4.65 o 
   6   2   0       29.42       32.06      1.62 o 
   7   2   0      338.70      345.05      6.42 o 
   8   2   0        7.71       11.55      1.91 o 
   9   2   0       67.64       72.86      3.90 o 
  10   2   0       18.59       13.42      4.27 o 
  -8   3   0       14.36        9.45      3.96 o 
  -7   3   0       47.77       46.33      4.34 o 
  -6   3   0       48.17       60.71      4.10 o 
  -5   3   0      340.00      349.62     14.24 o 
  -4   3   0       52.20       60.19      2.62 o 
  -3   3   0       78.30       68.88      3.98 o 
  -2   3   0       79.94       89.20      4.70 o 
  -1   3   0      278.81      415.88      8.39 o 
   0   3   0     1011.10     1165.94     43.29 o 
   1   3   0     1953.47     2060.18     53.81 o 
   2   3   0     1025.11     1069.73     26.95 o 
   3   3   0     6855.75     6783.31     90.03 o 
   4   3   0      617.40      680.07     10.04 o 
   5   3   0      154.50      157.25      2.96 o 
   6   3   0        9.37       18.12      1.90 o 
   7   3   0      220.54      220.96      4.97 o 
   8   3   0       54.84       57.72      4.12 o 
   9   3   0        0.88        1.71      2.30 o 
  10   3   0       77.56       74.64      5.95 o 
  -8   4   0       16.88       18.90      4.31 o 
  -7   4   0       49.40       50.46      4.72 o 
  -6   4   0       11.27        7.83      3.08 o 
  -5   4   0        6.84        9.20      2.07 o 
  -4   4   0      173.88      174.52      8.44 o 
  -3   4   0      767.93      780.33     22.70 o 
  -2   4   0     3030.93     3226.57     78.71 o 
  -1   4   0       62.96       54.91      1.50 o 
   0   4   0     3475.81     3731.06     96.90 o 
   1   4   0      976.83      992.16     26.74 o 
   2   4   0       39.70       36.96      2.62 o 
   3   4   0      410.42      469.42     10.25 o 
   4   4   0      393.52      353.23      5.34 o 
   5   4   0      553.01      557.47      9.15 o 
   6   4   0        7.99        7.75      1.49 o 
   7   4   0       21.95       26.11      1.97 o 
   8   4   0      132.28      140.15      6.11 o 
   9   4   0       71.67       70.45      3.54 o 
  10   4   0        0.52       -1.39      2.81 o 
  -7   5   0       29.94       29.23      4.19 o 
  -6   5   0      162.53      164.38      7.24 o 
  -5   5   0        7.93       11.62      5.47 o 
  -4   5   0       51.58       34.86      5.70 o 
  -3   5   0      432.52      439.05     13.97 o 
  -2   5   0      269.28      254.97     10.58 o 
  -1   5   0       14.86       21.97      1.41 o 
   0   5   0      676.31      699.80     15.96 o 
   1   5   0     2051.31     2186.66     57.68 o 
   2   5   0     7352.62     7499.53    153.56 o 
   3   5   0       41.54       43.69      2.21 o 
   4   5   0      102.23      111.16      3.88 o 
   5   5   0      192.07      190.35      4.47 o 
   6   5   0      319.21      295.82      6.33 o 
   7   5   0       16.61       12.28      1.98 o 
   8   5   0       21.12       21.89      2.45 o 
   9   5   0       60.56       68.86      4.47 o 
  10   5   0      120.71      125.57     11.50 o 
  -7   6   0        4.21        7.29      6.84 o 
  -6   6   0        0.54       -1.82      5.92 o 
  -5   6   0      187.25      221.25     15.04 o 
  -4   6   0      413.24      414.24     21.19 o 
  -3   6   0      435.27      409.91     19.82 o 
  -2   6   0       18.15       17.08      1.95 o 
  -1   6   0     1285.19     1367.64     31.51 o 
   0   6   0      860.58      855.68     19.51 o 
   1   6   0       24.27       27.21      2.65 o 
   2   6   0       10.02       10.56      1.34 o 
   3   6   0     1485.12     1519.53     35.11 o 
   4   6   0      657.50      635.93     16.05 o 
   5   6   0      396.96      413.32      9.28 o 
   6   6   0        0.69        9.02      2.07 o 
   7   6   0      111.59      117.74      4.66 o 
   8   6   0       10.02        8.59      2.13 o 
   9   6   0        6.79        8.97      2.64 o 
  -6   7   0       29.43       38.96      8.89 o 
  -5   7   0        5.67        3.42      5.92 o 
  -4   7   0       92.60      101.17      9.34 o 
  -3   7   0      333.07      381.43     19.14 o 
  -2   7   0        0.60        6.15      3.19 o 
  -1   7   0      607.65      577.99     10.86 o 
   0   7   0       42.76       58.76      3.77 o 
   1   7   0     2210.06     2182.45     58.24 o 
   2   7   0       20.73       24.53      1.75 o 
   3   7   0      383.41      401.33     12.87 o 
   4   7   0       24.33       26.38      3.07 o 
   5   7   0      883.40      815.85     20.51 o 
   6   7   0       47.84       55.22      2.68 o 
   7   7   0      201.24      203.93      8.52 o 
   8   7   0        0.10       -0.99      2.57 o 
   9   7   0       56.07       61.29      7.89 o 
  -5   8   0      104.66       85.90     10.25 o 
  -4   8   0        8.33       12.53      5.47 o 
  -3   8   0      103.23      116.43      9.34 o 
  -2   8   0      149.17      163.37      9.57 o 
  -1   8   0      209.39      224.73      6.43 o 
   0   8   0       43.58       41.01      3.11 o 
   1   8   0      196.83      181.78      6.29 o 
   2   8   0       38.34       43.68      4.14 o 
   3   8   0       60.09       61.54      3.76 o 
   4   8   0      169.79      167.36      7.49 o 
   5   8   0      179.16      197.99      8.54 o 
   6   8   0        3.26        1.05      2.97 o 
   7   8   0       51.15       51.92      4.28 o 
   8   8   0       72.80       79.10      9.19 o 
   9   8   0       47.56       47.69      4.91 o 
  -4   9   0        5.99       11.85      6.38 o 
  -3   9   0        0.02       -1.14      4.78 o 
  -2   9   0      205.82      201.43     11.62 o 
  -1   9   0      123.41      132.16      7.52 o 
   0   9   0      258.44      263.24     13.87 o 
   1   9   0        7.05        6.36      2.70 o 
   2   9   0      192.43      201.02      6.74 o 
   3   9   0      217.37      231.63      7.74 o 
   4   9   0       48.03       54.39      3.97 o 
   5   9   0      115.93      112.27      5.83 o 
   6   9   0      177.76      209.61      8.37 o 
   7   9   0      130.12      136.29      6.97 o 
   8   9   0        2.74        0.55      3.27 o 
  -2  10   0       31.49       37.14      5.47 o 
  -1  10   0       69.06       70.41      5.92 o 
   1  10   0       26.05       24.90     10.60 o 
   2  10   0        4.56        3.06      2.22 o 
   3  10   0       49.26       50.53      5.06 o 
   4  10   0       27.11       38.20      7.77 o 
   5  10   0       11.12       15.92      3.60 o 
   6  10   0       12.60        9.79      3.77 o 
   7  10   0      108.21      116.16      8.86 o 
   2  11   0      125.00      135.74      5.96 o 
   3  11   0        2.93        5.20      3.12 o 
   4  11   0       51.19       45.11      4.23 o 
   5  11   0       35.54       30.63      4.40 o 
   6  11   0        5.96        6.72      5.22 o 
  -5 -11   1        0.15       -3.74      4.57 o 
  -4 -11   1        2.17        7.92      4.60 o 
  -3 -11   1       84.21       93.19      6.68 o 
  -2 -11   1       39.35       43.79      4.22 o 
  -6 -10   1        0.69       -2.73      3.61 o 
  -5 -10   1      219.88      224.13     23.50 o 
  -4 -10   1      142.01      123.24      6.13 o 
  -3 -10   1      176.18      174.42      8.91 o 
  -2 -10   1       69.60       62.99      5.09 o 
  -1 -10   1       49.24       51.37     10.37 o 
   1 -10   1      245.74      242.21     12.30 o 
   2 -10   1       14.37       20.51      5.01 o 
  -8  -9   1        4.96        6.68      3.58 o 
  -7  -9   1       73.37       79.79      4.38 o 
  -6  -9   1        3.58        1.16      3.45 o 
  -5  -9   1       76.72       90.28     10.05 o 
  -4  -9   1        3.01        6.66      3.02 o 
  -3  -9   1       49.39       46.68      3.83 o 
  -2  -9   1       20.23       26.31      3.04 o 
  -1  -9   1      433.70      428.22     11.78 o 
   0  -9   1       12.81       17.54      5.01 o 
   1  -9   1        2.59        4.33      2.96 o 
   2  -9   1       91.66      104.81      7.97 o 
   3  -9   1      137.36      155.63     10.94 o 
   4  -9   1       44.63       55.60      7.97 o 
  -8  -8   1       80.02       80.12      5.46 o 
  -7  -8   1      153.48      144.08      8.08 o 
  -6  -8   1       63.76       62.91      5.81 o 
  -5  -8   1      154.50      136.72      6.37 o 
  -4  -8   1      433.57      428.36     12.25 o 
  -3  -8   1      479.36      439.47     12.21 o 
  -2  -8   1       89.20       79.23      6.43 o 
  -1  -8   1       18.15       21.46      4.67 o 
   0  -8   1      495.32      523.99     13.19 o 
   1  -8   1      203.42      225.12     10.71 o 
   2  -8   1       70.40       71.55      6.15 o 
   3  -8   1       16.85       16.86      5.01 o 
   4  -8   1      305.63      327.20     18.46 o 
   5  -8   1      135.51      164.97     13.67 o 
  -9  -7   1        1.97        2.38      3.70 o 
  -8  -7   1        1.19        1.81      2.86 o 
  -7  -7   1       13.87       14.26      2.70 o 
  -6  -7   1      389.03      405.58     13.12 o 
  -5  -7   1       68.26       70.50      4.61 o 
  -4  -7   1       11.62       16.02      2.74 o 
  -3  -7   1      206.37      210.00      6.99 o 
  -2  -7   1     1015.82     1007.15     20.68 o 
  -1  -7   1       46.48       45.91      9.46 o 
   0  -7   1      208.46      211.74      6.43 o 
   1  -7   1       47.14       51.20      2.10 o 
   2  -7   1      130.78      142.87      8.43 o 
   3  -7   1       36.17       30.53      5.01 o 
   4  -7   1       68.32       73.60      7.97 o 
   5  -7   1       61.99       47.17      7.75 o 
   6  -7   1      404.58      425.86     24.84 o 
  -9  -6   1      159.06      157.61     12.86 o 
  -8  -6   1       10.83       12.81      2.51 o 
  -7  -6   1       18.23       15.04      2.64 o 
  -6  -6   1      159.00      140.04      5.20 o 
  -5  -6   1      449.22      479.56      9.16 o 
  -4  -6   1     1113.26     1101.57     26.28 o 
  -3  -6   1      221.29      235.37      7.26 o 
  -2  -6   1      139.27      164.28      4.57 o 
  -1  -6   1     1456.33     1471.38     39.63 o 
   0  -6   1      102.23      101.37      4.66 o 
   1  -6   1      301.68      335.26      6.56 o 
   2  -6   1        2.59        5.32      1.74 o 
   3  -6   1      225.23      223.07     12.53 o 
   4  -6   1        2.97        0.00      4.10 o 
   5  -6   1       13.07       13.44      5.92 o 
   6  -6   1        0.45        6.38      6.61 o 
   7  -6   1       42.85       44.74      4.64 o 
  -9  -5   1       26.94       17.32      3.52 o 
  -8  -5   1      288.63      254.84      6.63 o 
  -7  -5   1      499.26      486.64     11.32 o 
  -6  -5   1       55.05       46.06      3.33 o 
  -5  -5   1      176.29      175.45      5.08 o 
  -4  -5   1       56.53       56.26      2.42 o 
  -3  -5   1     1395.74     1477.52     35.88 o 
  -2  -5   1        1.56        2.24      1.22 o 
  -1  -5   1       91.32       75.63      3.78 o 
   0  -5   1        4.95        5.06      1.59 o 
   1  -5   1      625.59      641.51     12.95 o 
   2  -5   1     1191.22     1243.62     27.82 o 
   3  -5   1      945.12     1019.89     43.52 o 
   4  -5   1      193.81      180.46     11.62 o 
   5  -5   1      469.39      446.37     23.01 o 
   6  -5   1       21.85       18.49      3.04 o 
   7  -5   1       79.85       89.15      5.74 o 
 -10  -4   1        4.71        3.99      3.58 o 
  -9  -4   1       13.29       15.27      2.91 o 
  -8  -4   1      208.61      200.91      5.22 o 
  -7  -4   1      585.09      564.45     10.37 o 
  -6  -4   1     1319.49     1313.56     21.87 o 
  -5  -4   1     1167.72     1189.81     18.28 o 
  -4  -4   1       12.99       14.81      0.98 o 
  -3  -4   1     2159.32     2317.70     39.28 o 
  -2  -4   1      349.14      331.65      7.44 o 
  -1  -4   1      113.23      119.25      3.06 o 
   0  -4   1     1914.29     2008.36     52.68 o 
   1  -4   1     2262.50     2444.08     46.83 o 
   2  -4   1      650.27      634.33     15.05 o 
   3  -4   1        5.07        4.16      1.94 o 
   4  -4   1     1211.45     1203.99     51.72 o 
   5  -4   1      121.30      130.23      5.31 o 
   6  -4   1      316.56      299.60     11.73 o 
   7  -4   1        5.96        2.91      3.22 o 
   8  -4   1      189.04      213.73      9.63 o 
 -10  -3   1       24.87       25.03      4.90 o 
  -9  -3   1        5.99        6.70      2.58 o 
  -8  -3   1       73.25       78.45      3.54 o 
  -7  -3   1       12.92        6.15      1.77 o 
  -6  -3   1     1975.13     1908.44     28.89 o 
  -5  -3   1      246.62      234.24      4.93 o 
  -4  -3   1     4468.65     4572.39     66.28 o 
  -3  -3   1        8.40       11.81      0.65 o 
  -2  -3   1     2325.08     2260.07     43.93 o 
  -1  -3   1     1856.08     1967.40     38.03 o 
   0  -3   1      200.25      183.21      5.72 o 
   1  -3   1      899.33      985.94     19.09 o 
   2  -3   1     6311.94     6599.90    164.92 o 
   3  -3   1      724.28      791.98     18.90 o 
   4  -3   1     1965.74     1975.47     54.29 o 
   5  -3   1        8.29        6.70      1.85 o 
   6  -3   1     1218.74     1221.09     34.98 o 
   7  -3   1       19.75       16.65      3.42 o 
   8  -3   1       24.80       28.69      4.42 o 
 -10  -2   1       18.35       22.05      4.76 o 
  -9  -2   1       31.18       31.45      4.14 o 
  -8  -2   1      306.16      315.59      6.38 o 
  -7  -2   1       16.81       13.32      1.76 o 
  -6  -2   1      535.74      562.53      9.38 o 
  -5  -2   1       25.32       31.27      1.44 o 
  -4  -2   1    10491.76    10271.12    128.92 o 
  -3  -2   1      497.93      553.17      7.54 o 
  -2  -2   1     2340.83     2554.77     31.61 o 
  -1  -2   1     1923.04     1943.03     33.31 o 
   0  -2   1     4929.92     4320.00    120.08 o 
   1  -2   1      268.88      292.85      5.90 o 
   2  -2   1       82.68      106.61      3.59 o 
   3  -2   1      715.19      731.03     20.67 o 
   4  -2   1     1690.04     1687.43     24.31 o 
   5  -2   1       60.66       63.42      2.70 o 
   6  -2   1      388.44      408.23      9.81 o 
   7  -2   1      281.79      284.70      8.03 o 
   8  -2   1      583.98      559.66     13.45 o 
   9  -2   1        1.38        4.83      4.01 o 
  -9  -1   1       11.14        8.19      3.09 o 
  -8  -1   1       55.40       53.11      4.25 o 
  -7  -1   1      348.64      341.52      6.50 o 
  -6  -1   1       92.76       94.85      2.63 o 
  -5  -1   1      849.67      846.98     11.72 o 
  -4  -1   1      248.78      255.05      4.34 o 
  -3  -1   1     2206.49     2175.13     27.84 o 
  -2  -1   1    18625.62    14822.19    189.43 o 
  -1  -1   1      110.91      126.08      2.14 o 
   0  -1   1     1605.23     1668.42     28.55 o 
   1  -1   1     7330.37     6784.89    131.60 o 
   2  -1   1     1477.84     1533.63     35.09 o 
   3  -1   1     2542.75     2653.30     41.75 o 
   4  -1   1      261.99      285.40      6.94 o 
   5  -1   1      554.34      555.12      9.70 o 
   6  -1   1      173.02      174.24      4.21 o 
   7  -1   1       36.13       41.96      2.84 o 
   8  -1   1       59.09       56.66      3.58 o 
   9  -1   1      228.08      230.21     18.23 o 
  -9   0   1      111.34      112.93     10.83 o 
  -8   0   1        0.01        1.05      2.56 o 
  -7   0   1       35.83       36.71      2.49 o 
  -6   0   1        0.31        1.07      1.28 o 
  -5   0   1     1399.78     1433.21     20.19 o 
  -4   0   1      112.91      127.75      2.69 o 
  -3   0   1      314.54      301.42      4.48 o 
  -2   0   1      112.56      125.25      2.10 o 
  -1   0   1     1966.85     2009.17     27.54 o 
   0   0   1      361.68      393.16      7.63 o 
   1   0   1       20.44       19.39      0.61 o 
   2   0   1      182.49      176.58      4.40 o 
   3   0   1     1320.19     1331.57     17.19 o 
   4   0   1      952.11     1033.41     13.64 o 
   5   0   1      729.21      760.17     10.44 o 
   6   0   1        1.11        1.63      1.06 o 
   7   0   1      110.99      110.71      3.94 o 
   8   0   1       25.32       27.94      2.69 o 
   9   0   1        8.41        7.29      2.80 o 
  10   0   1       39.49       43.37      5.35 o 
  -9   1   1        0.85       -1.39      3.17 o 
  -8   1   1       16.99       14.84      2.82 o 
  -7   1   1        4.19        6.35      1.90 o 
  -6   1   1      811.79      812.81     14.32 o 
  -5   1   1       19.07       20.91      1.74 o 
  -4   1   1     1688.26     1656.21     23.99 o 
  -3   1   1     1693.06     1715.23     23.45 o 
  -2   1   1       21.02       16.97      0.75 o 
  -1   1   1     4989.33     4857.94    140.61 o 
   0   1   1      249.12      273.55      5.59 o 
   1   1   1      485.75      504.90      7.49 o 
   2   1   1     1887.92     1870.93     21.17 o 
   3   1   1     2219.57     2283.81     29.07 o 
   4   1   1      769.13      797.65     10.69 o 
   5   1   1       17.87       16.63      1.35 o 
   6   1   1      677.43      693.32      9.86 o 
   7   1   1      191.89      184.40      3.97 o 
   8   1   1       38.57       40.67      2.83 o 
   9   1   1       10.06       11.56      2.93 o 
  10   1   1       91.37      101.30      9.65 o 
  -9   2   1       43.22       34.42      3.99 o 
  -8   2   1       60.40       63.67      5.08 o 
  -7   2   1      122.38      117.50      5.68 o 
  -6   2   1      117.58      125.89      4.07 o 
  -5   2   1       24.47       24.34      1.69 o 
  -4   2   1     1315.63     1302.70     19.16 o 
  -3   2   1      379.01      421.49      6.57 o 
  -2   2   1     2154.57     2309.82     43.77 o 
  -1   2   1     5764.59     5972.33    120.70 o 
   0   2   1     1454.27     1506.51     33.22 o 
   1   2   1       52.12       59.03      1.51 o 
   2   2   1       27.62       24.18      0.74 o 
   3   2   1     1790.05     1825.14     23.33 o 
   4   2   1     2241.04     2174.49     27.90 o 
   5   2   1      227.98      230.46      3.87 o 
   6   2   1      369.06      376.15      5.91 o 
   7   2   1      502.17      507.47      8.16 o 
   8   2   1      124.05      127.82      3.66 o 
   9   2   1        1.35        2.85      2.44 o 
  10   2   1        0.67        0.72      3.83 o 
  -8   3   1       18.89       16.72      4.31 o 
  -7   3   1      570.68      566.62     17.98 o 
  -6   3   1      300.51      295.53     11.16 o 
  -5   3   1       68.14       63.53      3.29 o 
  -4   3   1      568.78      550.17     13.15 o 
  -3   3   1      311.22      322.21     12.17 o 
  -2   3   1     6871.42     7231.13    228.01 o 
  -1   3   1      361.67      386.39      9.33 o 
   0   3   1      375.48      409.95     11.60 o 
   1   3   1     5440.17     5420.98    118.52 o 
   2   3   1     3084.84     3233.73     71.10 o 
   3   3   1      949.00      956.57     13.02 o 
   4   3   1      123.08      150.74      2.64 o 
   5   3   1      902.34      890.86     12.04 o 
   6   3   1     1148.62     1103.31     15.66 o 
   7   3   1       41.40       46.30      3.38 o 
   8   3   1       31.52       31.41      2.55 o 
   9   3   1      222.67      225.88      5.93 o 
  10   3   1       22.21       20.75      4.48 o 
  -8   4   1      107.27      116.89     14.13 o 
  -7   4   1        7.24        9.01      3.57 o 
  -6   4   1        5.79        7.16      2.83 o 
  -5   4   1      641.30      616.99     18.05 o 
  -4   4   1       16.71       14.66      1.72 o 
  -3   4   1      556.02      560.09     17.18 o 
  -2   4   1      719.17      774.21     38.71 o 
  -1   4   1     3841.44     4006.99     76.57 o 
   0   4   1     1665.83     1881.94     49.38 o 
   1   4   1     3023.90     3145.06     81.92 o 
   2   4   1      119.90      104.82      2.93 o 
   3   4   1     2976.91     3113.00     96.17 o 
   4   4   1      300.91      295.58      4.18 o 
   5   4   1      800.80      802.48     11.54 o 
   6   4   1      294.26      289.16      5.56 o 
   7   4   1      125.28      122.84      4.11 o 
   8   4   1       26.88       21.00      2.16 o 
   9   4   1       74.36       82.83      4.93 o 
  10   4   1        0.03       -0.65      2.97 o 
  -7   5   1      218.38      230.84      9.73 o 
  -6   5   1        1.32        3.67      2.69 o 
  -5   5   1      275.39      251.95      8.76 o 
  -4   5   1       43.82       30.08      5.70 o 
  -3   5   1     1270.61     1269.72     36.14 o 
  -2   5   1       44.49       52.62      2.71 o 
  -1   5   1      206.68      213.83      5.03 o 
   0   5   1      294.51      282.74      9.02 o 
   1   5   1     3103.95     3136.20     82.08 o 
   2   5   1      447.08      451.80     11.68 o 
   3   5   1      815.07      885.70     31.80 o 
   4   5   1       83.81       64.60      3.43 o 
   5   5   1     1050.86     1030.52     15.60 o 
   6   5   1      148.80      165.75      4.26 o 
   7   5   1      202.92      195.26      5.05 o 
   8   5   1        8.24        8.78      2.19 o 
   9   5   1        1.35       -1.23      2.47 o 
  10   5   1       19.63       14.77      3.11 o 
  -7   6   1        4.15       -1.81      3.57 o 
  -6   6   1       86.82       92.20      5.41 o 
  -5   6   1        8.34       11.62      5.92 o 
  -4   6   1      226.64      214.87     13.67 o 
  -3   6   1        0.71        0.85      2.49 o 
  -2   6   1      227.00      251.49      9.02 o 
  -1   6   1       89.04      109.86      3.82 o 
   0   6   1      820.55      801.27     19.90 o 
   1   6   1      239.63      241.39      8.14 o 
   2   6   1      174.40      167.01      4.93 o 
   3   6   1      466.28      547.23     18.22 o 
   4   6   1      893.14      885.01     21.22 o 
   5   6   1       60.43       67.90      2.99 o 
   6   6   1       11.27        9.33      1.61 o 
   7   6   1        3.39        6.60      1.62 o 
   8   6   1      294.92      295.09      7.63 o 
   9   6   1       66.27       64.05      3.48 o 
  10   6   1        0.48       -1.83      3.11 o 
  -6   7   1       63.58       72.46     10.71 o 
  -5   7   1      179.28      162.46     13.44 o 
  -4   7   1       46.67       49.44      7.29 o 
  -3   7   1        4.73        5.47      4.33 o 
  -2   7   1       66.13       71.76      4.41 o 
  -1   7   1        0.82        2.20      1.23 o 
   0   7   1       60.28       58.31      3.19 o 
   1   7   1     1067.20     1035.73     23.67 o 
   2   7   1      577.81      604.83     12.82 o 
   3   7   1       80.81       94.91      3.52 o 
   4   7   1      143.31      147.22     14.33 o 
   5   7   1       53.29       54.51      3.81 o 
   6   7   1      254.13      249.77      6.62 o 
   7   7   1       51.28       53.89      3.35 o 
   8   7   1       30.42       36.37      3.24 o 
   9   7   1      123.47      133.63      7.23 o 
  -5   8   1      257.43      239.02     17.09 o 
  -4   8   1       62.55       62.89      8.43 o 
  -3   8   1        2.01        1.14      4.56 o 
  -2   8   1        4.87        9.34      3.87 o 
  -1   8   1      275.07      301.12      7.86 o 
   0   8   1       73.13       72.03      5.75 o 
   1   8   1       29.66       38.72      3.06 o 
   2   8   1        4.58        3.36      1.41 o 
   3   8   1     1064.37     1043.48     25.49 o 
   4   8   1      103.34      111.55      8.03 o 
   5   8   1        7.32       10.03      2.79 o 
   6   8   1       29.41       22.12      3.45 o 
   7   8   1      152.92      155.84      4.85 o 
   8   8   1       79.37       92.35      7.37 o 
   9   8   1        0.65       -2.14      3.73 o 
  -4   9   1       39.59       59.93      8.66 o 
  -3   9   1      117.97      128.97     10.48 o 
  -2   9   1        8.34        3.27      3.05 o 
  -1   9   1        3.03        2.13      2.62 o 
   0   9   1      512.77      528.81     13.80 o 
   1   9   1      257.91      265.60      8.39 o 
   2   9   1       11.87        8.84      1.92 o 
   3   9   1      163.23      165.58      9.79 o 
   4   9   1       94.21       94.16      4.98 o 
   5   9   1      220.36      216.04     10.53 o 
   6   9   1        7.32        8.99      3.36 o 
   7   9   1       14.64       13.70      3.82 o 
   8   9   1      129.89      138.57      6.38 o 
  -2  10   1       64.06       72.69      7.06 o 
  -1  10   1       59.16       57.88      5.47 o 
   0  10   1       17.02       15.40      3.30 o 
   1  10   1        1.57        1.56      2.96 o 
   2  10   1      418.22      424.52     10.27 o 
   3  10   1       32.17       34.63      3.65 o 
   4  10   1      113.39      113.91      5.65 o 
   5  10   1       33.80       34.63      3.98 o 
   6  10   1       34.30       30.68      4.11 o 
   7  10   1       34.06       39.03      7.75 o 
   8  10   1       19.90       21.15      3.72 o 
  -1  11   1        0.17        2.96      3.65 o 
   1  11   1       14.46       11.61      4.57 o 
   2  11   1      151.55      156.13      5.40 o 
   3  11   1        6.64        4.00      2.61 o 
   4  11   1       99.66      101.77      5.51 o 
   5  11   1       11.05       14.09      3.78 o 
   6  11   1       53.03       50.84      6.84 o 
  -3 -11   2        0.51        5.29      7.41 o 
  -2 -11   2       93.47       98.43      9.11 o 
  -6 -10   2       15.44       21.80      5.79 o 
  -5 -10   2       21.48       16.18      5.19 o 
  -4 -10   2       63.31       67.05      8.32 o 
  -3 -10   2        5.61       13.11      4.31 o 
  -2 -10   2        3.45        2.13      3.78 o 
  -1 -10   2       64.18       74.05      7.75 o 
   0 -10   2      319.23      342.47     17.54 o 
   1 -10   2       95.04      113.93      8.66 o 
   2 -10   2       36.15       51.04      6.61 o 
  -7  -9   2       23.28       26.57      4.28 o 
  -6  -9   2       87.86       90.09      6.20 o 
  -5  -9   2        1.44        2.50      4.24 o 
  -4  -9   2      149.11      139.94      7.04 o 
  -3  -9   2      211.73      210.67      7.73 o 
  -2  -9   2      235.09      243.11     10.39 o 
  -1  -9   2       26.49       24.78      3.94 o 
   0  -9   2        4.07        1.37      3.42 o 
   1  -9   2       70.33       74.51      6.15 o 
   2  -9   2      245.02      267.73     14.35 o 
   3  -9   2        8.91        5.01      5.01 o 
  -8  -8   2       35.41       37.86      4.55 o 
  -7  -8   2        8.59        9.20      3.01 o 
  -6  -8   2       19.36       18.91      4.01 o 
  -5  -8   2      533.98      526.20     20.59 o 
  -4  -8   2        0.94        2.33      2.77 o 
  -3  -8   2       75.29       81.35      4.59 o 
  -2  -8   2      379.39      383.14     10.80 o 
  -1  -8   2      586.78      588.84     14.89 o 
   0  -8   2       28.24       24.07      2.67 o 
   1  -8   2      312.38      316.72     15.04 o 
   2  -8   2        2.04        0.68      3.65 o 
   3  -8   2      120.63      114.38      9.11 o 
   4  -8   2       16.20       16.86      5.92 o 
   5  -8   2        2.30        2.96      5.92 o 
  -8  -7   2        0.17        3.25      3.43 o 
  -7  -7   2       92.81       99.84      6.44 o 
  -6  -7   2        2.48       -1.46      2.10 o 
  -5  -7   2        3.97        7.60      3.03 o 
  -4  -7   2      148.99      159.87      6.58 o 
  -3  -7   2     1039.56     1023.29     24.66 o 
  -2  -7   2      516.25      536.49     13.90 o 
  -1  -7   2      579.20      608.04     13.00 o 
   0  -7   2      295.54      288.81      6.72 o 
   1  -7   2      282.58      271.82      7.36 o 
   2  -7   2      295.03      298.26     14.58 o 
   3  -7   2      344.70      344.29     17.54 o 
   4  -7   2       16.40       13.22      5.47 o 
   5  -7   2       27.82       36.00      7.06 o 
   6  -7   2       13.36       18.91      7.75 o 
  -9  -6   2       37.86       36.99      4.31 o 
  -8  -6   2       83.97       77.04      4.77 o 
  -7  -6   2       51.00       57.78      3.77 o 
  -6  -6   2      270.18      261.16      8.45 o 
  -5  -6   2        7.30       10.97      2.63 o 
  -4  -6   2      307.95      280.41      8.94 o 
  -3  -6   2      175.84      156.76      6.45 o 
  -2  -6   2      884.84      934.37     19.32 o 
  -1  -6   2        1.44        2.22      1.29 o 
   0  -6   2     3232.80     3354.11     64.63 o 
   1  -6   2      408.56      439.14      8.33 o 
   2  -6   2     1055.55     1027.80     29.26 o 
   3  -6   2        5.45        6.38      3.87 o 
   4  -6   2      509.40      506.52     24.84 o 
   5  -6   2      169.79      174.31     12.99 o 
   6  -6   2        8.78        8.89      6.61 o 
  -9  -5   2      155.91      147.61      6.56 o 
  -8  -5   2      203.99      191.58      5.72 o 
  -7  -5   2       11.06        9.74      2.17 o 
  -6  -5   2      134.37      134.52      3.98 o 
  -5  -5   2       16.13       11.00      1.93 o 
  -4  -5   2      414.65      389.62      8.82 o 
  -3  -5   2      384.19      378.32     10.42 o 
  -2  -5   2     2484.16     2514.84     49.10 o 
  -1  -5   2      892.70      949.95     19.13 o 
   0  -5   2      669.37      684.61     13.83 o 
   1  -5   2      170.08      159.35      3.93 o 
   2  -5   2     3096.31     3163.23     60.56 o 
   3  -5   2        3.41        3.19      3.19 o 
   4  -5   2      536.56      493.08     23.92 o 
   5  -5   2      197.17      201.20     13.44 o 
   6  -5   2      389.70      369.97     12.18 o 
   7  -5   2       51.79       61.00      4.78 o 
  -9  -4   2       60.73       53.90      3.82 o 
  -8  -4   2      609.05      617.08     11.90 o 
  -7  -4   2        1.40        1.05      2.03 o 
  -6  -4   2      222.14      223.45      7.92 o 
  -5  -4   2      272.74      243.57      5.74 o 
  -4  -4   2      821.22      773.37     11.99 o 
  -3  -4   2      417.40      456.57      8.76 o 
  -2  -4   2      228.52      266.03      7.01 o 
  -1  -4   2     3343.31     3458.74     66.51 o 
   0  -4   2     2996.74     3070.58     58.99 o 
   1  -4   2      213.71      199.59      4.52 o 
   2  -4   2      179.00      200.52      5.23 o 
   3  -4   2      494.27      452.07     20.96 o 
   4  -4   2     1616.58     1557.63     65.85 o 
   5  -4   2      230.27      229.77      7.87 o 
   6  -4   2       18.77       20.41      2.83 o 
   7  -4   2      128.75      143.42      8.54 o 
   8  -4   2       26.25       31.80      4.34 o 
  -9  -3   2        1.01       -1.00      2.63 o 
  -8  -3   2        6.89        0.18      2.18 o 
  -7  -3   2       31.41       39.08      2.48 o 
  -6  -3   2      571.22      610.83     10.50 o 
  -5  -3   2       41.43       32.00      1.84 o 
  -4  -3   2        2.19        0.51      0.92 o 
  -3  -3   2     2312.67     2286.14     30.67 o 
  -2  -3   2     1144.80     1152.76     19.89 o 
  -1  -3   2      338.73      340.15      7.40 o 
   0  -3   2      103.13       99.80      2.76 o 
   1  -3   2     1628.51     1584.20     30.57 o 
   2  -3   2        0.80        2.12      1.09 o 
   3  -3   2      442.80      436.26     14.96 o 
   4  -3   2       14.76       16.97      4.10 o 
   5  -3   2      734.02      663.09     18.82 o 
   6  -3   2      224.70      205.46      7.83 o 
   7  -3   2      266.29      286.63     10.45 o 
   8  -3   2        8.60        9.57      7.18 o 
  -9  -2   2      113.96      119.92      5.91 o 
  -8  -2   2       43.82       36.89      3.28 o 
  -7  -2   2       60.96       63.27      2.75 o 
  -6  -2   2       12.98       10.47      1.57 o 
  -5  -2   2      325.25      345.10      5.57 o 
  -4  -2   2       44.03       39.71      1.56 o 
  -3  -2   2       33.19       54.12      1.42 o 
  -2  -2   2     2477.31     2604.18     35.63 o 
  -1  -2   2     4229.11     4349.98     73.90 o 
   0  -2   2     3185.57     3333.81     52.20 o 
   1  -2   2      395.00      439.85     10.35 o 
   2  -2   2       14.52       12.90      0.91 o 
   3  -2   2      367.30      359.84     12.98 o 
   4  -2   2     1153.73     1149.23     18.48 o 
   5  -2   2       43.83       37.93      1.51 o 
   6  -2   2       27.59       28.18      1.88 o 
   7  -2   2       61.99       59.08      2.97 o 
   8  -2   2       32.30       34.95      2.99 o 
   9  -2   2      126.41      140.01     24.04 o 
  -9  -1   2        0.40        1.03      2.75 o 
  -8  -1   2       60.04       67.14      3.57 o 
  -7  -1   2        0.81       -1.63      1.63 o 
  -6  -1   2      269.27      266.85      4.86 o 
  -5  -1   2       10.54       12.31      1.25 o 
  -4  -1   2      260.50      218.02      3.79 o 
  -3  -1   2      107.30      118.40      2.32 o 
  -2  -1   2      386.26      341.20      4.86 o 
  -1  -1   2      598.73      573.04      8.12 o 
   0  -1   2     2932.99     3019.17     47.97 o 
   1  -1   2      879.04      984.75     16.24 o 
   2  -1   2     6020.47     5675.70     89.43 o 
   3  -1   2       23.59       34.92      1.47 o 
   4  -1   2      625.98      621.01      9.38 o 
   5  -1   2      190.11      193.45      4.06 o 
   6  -1   2     1160.95     1168.16     21.59 o 
   7  -1   2       82.07       74.99      4.41 o 
   8  -1   2        9.82        7.98      2.30 o 
   9  -1   2       21.83       21.46      3.12 o 
  -9   0   2       46.13       47.49      3.98 o 
  -8   0   2      328.10      340.29      8.37 o 
  -7   0   2        3.04        4.91      1.99 o 
  -6   0   2      379.33      391.39      8.85 o 
  -5   0   2     1034.22     1009.27     14.70 o 
  -4   0   2      761.73      791.19     11.58 o 
  -3   0   2      739.93      745.14     10.97 o 
  -2   0   2     1441.30     1451.68     18.76 o 
  -1   0   2     4553.50     4280.14     66.67 o 
   0   0   2     2907.61     2850.65     38.27 o 
   1   0   2     3345.71     3251.44     80.21 o 
   2   0   2     2321.77     2456.35     29.39 o 
   3   0   2     5076.51     4897.16     61.67 o 
   4   0   2     1418.71     1340.82     17.43 o 
   5   0   2      256.00      315.20      5.83 o 
   6   0   2       70.62       68.24      2.29 o 
   7   0   2      834.74      829.20     31.41 o 
   8   0   2      510.95      499.03     18.91 o 
   9   0   2       29.58       27.63      3.60 o 
  10   0   2        5.22        7.65      3.34 o 
  -9   1   2       13.07       11.54      5.13 o 
  -8   1   2       20.22       11.81      3.30 o 
  -7   1   2      243.30      252.44      7.18 o 
  -6   1   2      548.74      525.47     11.42 o 
  -5   1   2      191.92      195.92      4.67 o 
  -4   1   2      139.16      162.43      3.20 o 
  -3   1   2     2584.25     2484.56     33.84 o 
  -2   1   2     1818.25     1765.89     24.01 o 
  -1   1   2     2725.11     2746.24     37.08 o 
   0   1   2     1082.14     1153.67     15.72 o 
   1   1   2     9064.04     7572.43    144.17 o 
   2   1   2     1229.73     1237.08     14.96 o 
   3   1   2      255.74      239.82      3.56 o 
   4   1   2       33.14       44.03      1.53 o 
   5   1   2     2851.64     2803.47     35.84 o 
   6   1   2      331.13      322.76      5.17 o 
   7   1   2      313.63      337.07      5.82 o 
   8   1   2       79.27       84.31      4.44 o 
   9   1   2      146.41      151.26      5.70 o 
  10   1   2        0.02       -3.01      3.01 o 
  -8   2   2       59.96       61.89      3.81 o 
  -7   2   2       15.89       12.92      2.47 o 
  -6   2   2      230.61      226.11      5.98 o 
  -5   2   2      977.07      992.00     16.90 o 
  -4   2   2      145.99      151.95      4.05 o 
  -3   2   2     1911.83     1999.22     28.88 o 
  -2   2   2      353.60      306.37      4.84 o 
  -1   2   2     3335.75     3367.70     50.53 o 
   0   2   2     3568.47     3829.87     85.64 o 
   1   2   2     2593.21     2688.61     37.05 o 
   2   2   2     2782.28     2845.58     37.64 o 
   3   2   2     1378.28     1424.17     18.31 o 
   4   2   2       14.09       14.35      1.32 o 
   5   2   2      416.13      384.30      5.73 o 
   6   2   2      178.80      185.06      3.72 o 
   7   2   2      809.97      819.32     12.18 o 
   8   2   2        8.27        6.72      1.67 o 
   9   2   2      366.29      361.30     19.73 o 
  10   2   2        5.42       -1.57      3.06 o 
  -8   3   2        8.39       14.14      4.45 o 
  -7   3   2       79.18       84.39      3.35 o 
  -6   3   2        2.15        2.73      1.44 o 
  -5   3   2        1.85       -0.75      1.20 o 
  -4   3   2      380.88      377.48      6.74 o 
  -3   3   2     1120.06     1117.26     20.98 o 
  -2   3   2      725.01      708.97     21.67 o 
  -1   3   2      739.57      823.73     26.00 o 
   0   3   2     1999.73     2183.57     41.97 o 
   1   3   2      812.97      842.23     14.82 o 
   2   3   2      386.01      411.91      8.63 o 
   3   3   2      253.77      281.30      4.02 o 
   4   3   2      857.67      838.99     11.15 o 
   5   3   2       63.05       62.16      2.13 o 
   6   3   2      640.77      646.85      9.21 o 
   7   3   2        0.95        1.57      1.30 o 
   8   3   2       26.61       33.03      2.09 o 
   9   3   2        0.35        4.20      2.40 o 
  10   3   2      103.96       91.75      6.10 o 
  -8   4   2        3.78        5.36      4.37 o 
  -7   4   2        5.11       10.54      3.60 o 
  -6   4   2       40.33       37.81      3.90 o 
  -5   4   2       11.48       11.64      3.28 o 
  -4   4   2      449.29      438.22     11.05 o 
  -3   4   2        1.02        1.76      1.02 o 
  -2   4   2       50.11       46.86      2.62 o 
  -1   4   2      593.43      700.22     24.06 o 
   0   4   2     1187.32     1156.91     26.84 o 
   1   4   2        1.43        1.70      0.65 o 
   2   4   2      348.08      359.61      9.02 o 
   3   4   2      199.41      209.92     11.25 o 
   4   4   2     1022.30     1072.16     14.69 o 
   5   4   2        5.69        6.20      0.99 o 
   6   4   2       41.36       40.11      1.88 o 
   7   4   2       52.34       51.80      2.36 o 
   8   4   2      481.76      490.93      8.97 o 
   9   4   2       55.53       53.96      3.07 o 
  10   4   2        4.26        3.07      3.03 o 
  -7   5   2        6.57        6.38      3.72 o 
  -6   5   2        1.70        3.90      3.19 o 
  -5   5   2       46.66       45.86      3.62 o 
  -4   5   2        7.75        5.61      1.61 o 
  -3   5   2     1652.55     1606.30     45.61 o 
  -2   5   2      856.44      865.46     27.94 o 
  -1   5   2      198.48      221.53      6.31 o 
   0   5   2        5.13        6.75      0.90 o 
   1   5   2      485.46      424.39      8.01 o 
   2   5   2      197.80      183.92      4.55 o 
   3   5   2      153.61      142.19      6.41 o 
   4   5   2        2.81        2.02      0.88 o 
   5   5   2     2342.76     2225.56     32.64 o 
   6   5   2       93.40       94.72      2.75 o 
   7   5   2        3.99        4.96      1.71 o 
   8   5   2       72.09       79.27      3.40 o 
   9   5   2      322.49      330.94     10.24 o 
  10   5   2       44.17       41.93      3.54 o 
  -6   6   2       47.88       51.23      4.57 o 
  -5   6   2      167.20      187.53     14.13 o 
  -4   6   2        0.71        2.96      4.78 o 
  -3   6   2        4.86        5.01      2.90 o 
  -2   6   2       84.77       91.93      5.07 o 
  -1   6   2     1878.09     1971.88     66.06 o 
   0   6   2       83.31       90.63      2.75 o 
   1   6   2      254.62      231.02      6.69 o 
   2   6   2      443.61      477.98     10.28 o 
   3   6   2      831.64      836.80     26.08 o 
   4   6   2       18.65       19.05      2.34 o 
   5   6   2       25.04       22.52      2.13 o 
   6   6   2       88.98       79.49      3.40 o 
   7   6   2      688.06      647.18     11.96 o 
   8   6   2       21.75       20.45      2.60 o 
   9   6   2        1.38       -0.17      2.22 o 
  10   6   2       42.82       48.07      4.13 o 
  -6   7   2        0.20        2.28      7.75 o 
  -5   7   2        0.96        3.87      5.92 o 
  -4   7   2      699.82      694.28     33.27 o 
  -3   7   2      602.50      592.88     28.03 o 
  -2   7   2      120.03      103.00      8.43 o 
  -1   7   2       94.82      113.27      4.41 o 
   0   7   2      375.77      373.19      9.13 o 
   1   7   2      393.99      400.55     10.56 o 
   2   7   2       84.39       73.65      2.82 o 
   3   7   2       94.45       90.97      5.26 o 
   4   7   2     2083.22     2051.84     46.51 o 
   5   7   2      184.70      183.34      6.66 o 
   6   7   2       54.33       62.86      5.22 o 
   7   7   2       23.35       25.85      2.24 o 
   8   7   2      161.18      173.68      6.02 o 
   9   7   2       11.09        9.82      3.54 o 
  10   7   2        2.27        0.42      2.64 o 
  -5   8   2       18.44        7.75      7.29 o 
  -4   8   2        3.88        0.68      5.92 o 
  -3   8   2       31.33       44.43      6.84 o 
  -2   8   2      662.54      680.02     21.34 o 
  -1   8   2       53.93       63.20      4.37 o 
   0   8   2      633.16      634.22     12.12 o 
   1   8   2       11.13       13.49      2.48 o 
   2   8   2      162.55      168.91      4.39 o 
   3   8   2       11.96        9.60      2.21 o 
   4   8   2       81.27       86.82      4.38 o 
   5   8   2        5.11        6.09      2.54 o 
   6   8   2      460.07      429.38     15.65 o 
   7   8   2        0.38        0.09      2.20 o 
   8   8   2       94.91      105.49      4.75 o 
   9   8   2        0.83       -1.47      3.23 o 
  -4   9   2      121.28      112.11     11.16 o 
  -3   9   2       11.88        7.29      5.70 o 
  -2   9   2      100.66      108.46      9.11 o 
  -1   9   2       10.84       10.36      5.13 o 
   0   9   2       86.62       90.71      3.64 o 
   1   9   2      117.44      102.76      7.30 o 
   2   9   2      495.05      503.89     11.48 o 
   3   9   2      294.52      272.98     11.33 o 
   4   9   2       21.23       29.41      3.23 o 
   5   9   2      102.39      109.99      5.39 o 
   6   9   2      222.73      224.71      8.28 o 
   7   9   2        9.55        6.89      2.40 o 
   8   9   2        1.63        5.59      2.48 o 
   9   9   2       16.14       15.88      5.94 o 
  -2  10   2        0.64       -2.73      4.78 o 
  -1  10   2      329.91      351.32     12.47 o 
   0  10   2      132.42      131.45      5.46 o 
   1  10   2        2.89        2.97      2.88 o 
   2  10   2        1.03       -0.66      1.96 o 
   3  10   2      138.45      134.43      5.08 o 
   4  10   2       10.74       11.46      3.02 o 
   5  10   2       91.68       89.46      5.34 o 
   6  10   2       61.52       59.98      6.89 o 
   7  10   2      242.79      237.62     11.51 o 
   8  10   2       59.39       62.44      4.63 o 
  -1  11   2       29.14       29.85      5.24 o 
   0  11   2       74.13       86.59      6.61 o 
   1  11   2      352.87      349.48     11.21 o 
   2  11   2        6.85        5.95      3.08 o 
   3  11   2       22.61       20.38      2.91 o 
   4  11   2       41.01       40.59      6.78 o 
   5  11   2      188.37      205.84     14.63 o 
   6  11   2        3.74       -1.82      6.38 o 
   7  11   2        1.23       -3.51      4.41 o 
   2  12   2       37.73       43.70      7.86 o 
   3  12   2       17.47       14.03      3.72 o 
   4  12   2       43.18       41.53      4.61 o 
  -5 -10   3      214.78      214.71     11.76 o 
  -4 -10   3        1.26       -4.33      4.78 o 
  -3 -10   3       12.02       13.56      4.83 o 
  -2 -10   3       20.87       25.98      5.07 o 
  -1 -10   3      129.00      117.57     10.48 o 
   0 -10   3        9.06       10.71      6.15 o 
   1 -10   3       21.29       32.13      6.38 o 
  -6  -9   3       45.04       46.27      4.98 o 
  -5  -9   3       22.15       28.09      7.75 o 
  -4  -9   3      545.13      539.52     19.59 o 
  -3  -9   3      150.23      151.00      8.77 o 
  -2  -9   3      354.27      343.59     14.70 o 
  -1  -9   3      131.89      137.75      7.57 o 
   0  -9   3        3.73        0.91      4.78 o 
   1  -9   3       26.00       33.04      5.92 o 
   2  -9   3       59.06       65.62      7.29 o 
   3  -9   3        6.01       11.62      5.70 o 
  -7  -8   3        1.89       -2.33      2.86 o 
  -6  -8   3      111.33      121.84      5.22 o 
  -5  -8   3       29.58       32.95      4.16 o 
  -4  -8   3      242.75      243.76      8.85 o 
  -3  -8   3       88.12       77.31      4.72 o 
  -2  -8   3      652.91      638.94     20.88 o 
  -1  -8   3      143.67      151.76      7.71 o 
   0  -8   3      878.94      890.92     39.19 o 
   1  -8   3       85.77       89.32      7.29 o 
   2  -8   3       44.05       54.46      6.15 o 
   3  -8   3       20.28       19.82      5.24 o 
   4  -8   3       95.17       99.12      9.57 o 
  -8  -7   3        0.73       -1.39      3.72 o 
  -7  -7   3       73.26       70.37      6.58 o 
  -6  -7   3      120.12      123.16      6.08 o 
  -5  -7   3        5.06        4.37      2.13 o 
  -4  -7   3      115.50      114.21      8.69 o 
  -3  -7   3      304.97      289.64      9.16 o 
  -2  -7   3     1099.48     1077.47     25.64 o 
  -1  -7   3       40.83       42.85      3.11 o 
   0  -7   3      410.35      386.85     12.70 o 
   1  -7   3      595.74      637.31     28.25 o 
   2  -7   3      408.20      436.80     20.73 o 
   3  -7   3        2.20        5.24      4.33 o 
   4  -7   3        3.90       -0.68      4.78 o 
   5  -7   3      237.14      221.48     15.27 o 
  -8  -6   3       54.97       53.74      4.94 o 
  -7  -6   3       33.91       39.96      3.62 o 
  -6  -6   3       27.27       23.76      2.78 o 
  -5  -6   3      144.49      150.59      5.14 o 
  -4  -6   3      272.76      274.38      6.99 o 
  -3  -6   3       46.54       48.70      3.69 o 
  -2  -6   3      246.00      239.47     12.99 o 
  -1  -6   3     1049.78     1011.33     23.71 o 
   0  -6   3      985.59     1003.37     30.59 o 
   1  -6   3      296.81      302.09      9.97 o 
   2  -6   3       49.43       44.66      5.01 o 
   3  -6   3      375.02      371.41     18.46 o 
   4  -6   3      100.01      103.45      8.89 o 
   5  -6   3        3.69        2.96      5.24 o 
   6  -6   3       36.76       34.18      7.97 o 
  -9  -5   3       27.24       30.34      6.08 o 
  -8  -5   3       17.35       14.91      2.74 o 
  -7  -5   3      228.09      228.14      6.08 o 
  -6  -5   3        4.49        1.12      1.65 o 
  -5  -5   3      156.70      151.76      5.20 o 
  -4  -5   3      606.60      601.59     12.89 o 
  -3  -5   3      501.85      480.04      8.79 o 
  -2  -5   3        3.57        5.55      1.94 o 
  -1  -5   3      128.46      130.13      4.02 o 
   0  -5   3      943.05      985.50     19.82 o 
   1  -5   3      738.50      703.29     14.33 o 
   2  -5   3        6.88        2.32      2.25 o 
   3  -5   3      461.87      472.35     22.10 o 
   4  -5   3      113.35       94.56      8.20 o 
   5  -5   3       86.01       78.84      8.43 o 
   6  -5   3      110.68       83.40      9.80 o 
   7  -5   3        8.34       17.18      3.67 o 
  -9  -4   3        5.99       10.48      3.13 o 
  -8  -4   3        1.15       -2.50      2.50 o 
  -7  -4   3       17.87       11.74      2.39 o 
  -6  -4   3       50.10       60.68      3.46 o 
  -5  -4   3      358.20      378.10      7.81 o 
  -4  -4   3      654.14      637.95     10.20 o 
  -3  -4   3       83.25       97.71      3.28 o 
  -2  -4   3     1153.99     1145.62     23.37 o 
  -1  -4   3       60.55       49.65      2.20 o 
   0  -4   3     1954.09     1996.54     38.81 o 
   1  -4   3        4.28        3.83      0.97 o 
   2  -4   3      376.26      366.34      7.80 o 
   3  -4   3      165.43      143.78      9.11 o 
   4  -4   3      170.09      165.20     10.94 o 
   5  -4   3      160.53      159.97      8.89 o 
   6  -4   3        9.60        9.38      2.60 o 
   7  -4   3        9.71       10.81      5.70 o 
   8  -4   3      131.60      148.35     12.76 o 
  -9  -3   3        2.22        2.09      2.92 o 
  -8  -3   3       56.28       60.45      3.37 o 
  -7  -3   3       52.29       42.56      3.39 o 
  -6  -3   3      266.51      269.70      5.80 o 
  -5  -3   3       32.90       36.42      2.05 o 
  -4  -3   3      518.08      522.62      8.82 o 
  -3  -3   3       32.47       20.15      1.33 o 
  -2  -3   3     3007.58     2982.29     44.93 o 
  -1  -3   3      897.90      984.70     19.88 o 
   0  -3   3     1625.96     1715.73     29.61 o 
   1  -3   3     1792.24     1914.01     36.97 o 
   2  -3   3     3820.56     4067.11     78.67 o 
   3  -3   3       88.29      117.62      9.91 o 
   4  -3   3      104.52      100.77      5.47 o 
   5  -3   3      376.16      343.87     13.79 o 
   6  -3   3      330.90      344.02     11.34 o 
   7  -3   3        2.12        4.86      2.85 o 
   8  -3   3        6.31       13.67      3.60 o 
  -9  -2   3       88.19       82.93      5.41 o 
  -8  -2   3       60.42       61.45      3.69 o 
  -7  -2   3        2.06        2.70      2.02 o 
  -6  -2   3       51.78       57.44      2.26 o 
  -5  -2   3     1007.07      978.50     14.22 o 
  -4  -2   3      172.94      168.17      3.21 o 
  -3  -2   3        8.50       10.90      0.77 o 
  -2  -2   3      381.59      368.74      6.12 o 
  -1  -2   3     3701.18     3661.66     58.18 o 
   0  -2   3     1750.23     1793.90     30.91 o 
   1  -2   3     1237.43     1321.69     25.72 o 
   2  -2   3      555.10      595.08     11.91 o 
   3  -2   3     3756.48     3842.28    159.12 o 
   4  -2   3     1403.04     1378.46     36.68 o 
   5  -2   3       30.61       32.41      2.46 o 
   6  -2   3       26.90       25.73      1.66 o 
   7  -2   3      207.45      204.17      6.17 o 
   8  -2   3       25.74       27.68      4.04 o 
   9  -2   3        1.49        2.75      3.83 o 
  -9  -1   3       12.24        9.74      3.74 o 
  -8  -1   3        0.34       -1.10      2.42 o 
  -7  -1   3      553.48      573.81     10.65 o 
  -6  -1   3      143.67      147.52      4.06 o 
  -5  -1   3      175.76      177.66      3.64 o 
  -4  -1   3       96.61       86.51      3.37 o 
  -3  -1   3     3496.15     3493.18     44.55 o 
  -2  -1   3       57.36       55.88      1.41 o 
  -1  -1   3      688.34      682.17      8.59 o 
   0  -1   3      317.07      281.49      4.74 o 
   1  -1   3     7580.23     7140.11    171.36 o 
   2  -1   3      362.97      397.32      7.78 o 
   3  -1   3     1955.79     2095.90     33.78 o 
   4  -1   3      619.62      588.36      9.79 o 
   5  -1   3     2610.77     2571.84     45.32 o 
   6  -1   3       44.38       42.69      2.40 o 
   7  -1   3       52.11       46.13      2.76 o 
   8  -1   3       55.64       59.17      5.30 o 
   9  -1   3       15.30       19.83      3.17 o 
  -9   0   3       55.50       64.96      6.72 o 
  -8   0   3       71.50       73.95      3.94 o 
  -7   0   3       42.38       49.01      3.20 o 
  -6   0   3      208.36      195.98      4.54 o 
  -5   0   3      405.26      390.76      6.65 o 
  -4   0   3       98.49      106.02      3.37 o 
  -3   0   3      150.10      149.22      3.02 o 
  -2   0   3     1772.48     1748.23     24.04 o 
  -1   0   3      733.65      699.41     13.86 o 
   0   0   3      263.14      292.73      4.39 o 
   1   0   3      515.43      531.46      6.53 o 
   2   0   3     2070.17     2112.05     25.37 o 
   3   0   3     2289.51     2434.87     27.77 o 
   4   0   3      124.23      174.38      2.83 o 
   5   0   3      488.13      518.72      7.62 o 
   6   0   3      219.02      215.72      4.84 o 
   7   0   3       32.96       32.44      2.99 o 
   8   0   3      119.86      121.07      4.30 o 
   9   0   3        2.99        6.14      2.89 o 
  10   0   3       89.03       88.52      5.25 o 
  -9   1   3        9.91        2.69      3.50 o 
  -8   1   3      136.50      146.78      9.24 o 
  -7   1   3       97.89      108.18      4.00 o 
  -6   1   3        9.43       12.55      2.09 o 
  -5   1   3       24.86       32.49      2.12 o 
  -4   1   3      862.69      821.42     12.05 o 
  -3   1   3       37.06       34.94      1.35 o 
  -2   1   3     1256.43     1313.86     18.21 o 
  -1   1   3       11.84        3.56      0.72 o 
   0   1   3     1852.89     1866.80     25.32 o 
   1   1   3       22.52       18.26      1.07 o 
   2   1   3     2428.64     2450.59     29.06 o 
   3   1   3      922.49     1050.32     13.66 o 
   4   1   3     2061.08     2108.23     26.98 o 
   5   1   3       28.95       41.19      2.05 o 
   6   1   3      870.82      844.91     12.50 o 
   7   1   3      242.31      241.46      4.93 o 
   8   1   3       32.79       28.91      3.23 o 
   9   1   3        2.42        1.23      2.50 o 
  10   1   3       22.89       18.02      4.09 o 
  -8   2   3       22.46       27.87      5.01 o 
  -7   2   3       47.41       42.88      4.64 o 
  -6   2   3       22.87       20.60      2.32 o 
  -5   2   3        2.76        1.69      1.54 o 
  -4   2   3       65.93       58.66      2.25 o 
  -3   2   3      117.98      113.70      2.87 o 
  -2   2   3       13.80       13.70      1.16 o 
  -1   2   3     2317.33     2398.70     35.33 o 
   0   2   3     2800.40     2954.51     46.38 o 
   1   2   3     1093.22     1170.29     17.11 o 
   2   2   3      124.99      139.17      2.04 o 
   3   2   3      164.86      124.72      2.11 o 
   4   2   3      673.99      645.28      8.18 o 
   5   2   3      316.45      318.35      4.87 o 
   6   2   3       33.61       40.14      1.60 o 
   7   2   3      701.43      700.78     10.55 o 
   8   2   3      467.67      479.40      9.96 o 
   9   2   3       18.33       18.65      2.98 o 
  10   2   3       31.34       32.18      3.62 o 
  -8   3   3        3.93        3.77      4.21 o 
  -7   3   3      171.80      167.54      5.62 o 
  -6   3   3      161.65      163.61      4.88 o 
  -5   3   3      120.49      115.00      4.54 o 
  -4   3   3       43.56       47.38      2.11 o 
  -3   3   3     1378.12     1359.88     19.88 o 
  -2   3   3       32.18       25.17      0.85 o 
  -1   3   3      200.76      175.80      4.51 o 
   0   3   3       13.09       16.62      1.45 o 
   1   3   3     7100.82     7211.04    161.12 o 
   2   3   3       26.92       34.91      1.11 o 
   3   3   3     1385.33     1439.71     21.19 o 
   4   3   3      111.42      110.78      2.11 o 
   5   3   3     3140.13     3113.76     37.21 o 
   6   3   3      357.66      365.80      5.70 o 
   7   3   3      122.00      126.18      3.11 o 
   8   3   3       27.71       34.40      2.51 o 
   9   3   3       37.84       35.62      2.96 o 
  10   3   3       17.77       14.95      3.57 o 
  -7   4   3        1.03       -2.28      3.57 o 
  -6   4   3      145.32      147.07      7.24 o 
  -5   4   3      405.31      401.42     10.99 o 
  -4   4   3       39.92       35.73      3.05 o 
  -3   4   3        8.09        9.74      1.57 o 
  -2   4   3     1792.55     1813.84     68.67 o 
  -1   4   3     2936.94     3006.95    101.49 o 
   0   4   3      702.85      831.74     17.17 o 
   1   4   3      483.74      525.07     13.77 o 
   2   4   3      141.01      119.36      3.00 o 
   3   4   3     2080.16     2028.05     29.86 o 
   4   4   3      259.73      268.55      4.50 o 
   5   4   3        9.85       12.14      1.92 o 
   6   4   3     1755.55     1709.63     25.71 o 
   7   4   3     1604.71     1556.61     23.93 o 
   8   4   3      114.72      122.02      3.70 o 
   9   4   3        3.72        6.07      2.12 o 
  10   4   3       14.51       18.50      3.32 o 
  -7   5   3      128.69      135.95      8.04 o 
  -6   5   3       22.73       23.77      4.67 o 
  -5   5   3        1.33        0.64      2.31 o 
  -4   5   3      643.39      646.63     15.74 o 
  -3   5   3      218.30      221.87      9.25 o 
  -2   5   3        8.77        7.97      2.42 o 
  -1   5   3        9.74        4.88      1.61 o 
   0   5   3     3430.30     3634.00     94.27 o 
   1   5   3      139.44      137.98      4.61 o 
   2   5   3     1411.90     1501.64     26.35 o 
   3   5   3      323.99      345.87      9.93 o 
   4   5   3     1675.76     1668.78     27.44 o 
   5   5   3      185.23      174.66      3.19 o 
   6   5   3       59.89       57.34      1.87 o 
   7   5   3        9.89       12.48      1.92 o 
   8   5   3       73.63       73.96      3.01 o 
   9   5   3        2.85        2.17      2.14 o 
  10   5   3       50.13       56.78      4.12 o 
  -6   6   3      174.62      186.50      8.45 o 
  -5   6   3       33.36       33.57      3.76 o 
  -4   6   3       93.31       90.33      9.57 o 
  -3   6   3      152.32      143.74      7.48 o 
  -2   6   3      723.56      727.40     22.21 o 
  -1   6   3      239.24      267.27     10.47 o 
   0   6   3      462.47      447.67     11.58 o 
   1   6   3        1.52        3.14      1.09 o 
   2   6   3     1305.39     1344.14     23.88 o 
   3   6   3      111.87      110.56      4.83 o 
   4   6   3      379.53      397.05     10.33 o 
   5   6   3      320.28      301.22      7.00 o 
   6   6   3     1044.82     1008.35     20.10 o 
   7   6   3      425.09      434.56      7.72 o 
   8   6   3      231.01      217.68      4.95 o 
   9   6   3        3.68        5.01      2.69 o 
  10   6   3        8.23       11.86      3.87 o 
  -6   7   3        3.93       -0.46      3.75 o 
  -5   7   3       82.87       74.74     10.25 o 
  -4   7   3       24.73       28.03      7.06 o 
  -3   7   3       51.52       46.92      4.83 o 
  -2   7   3      170.84      158.95      7.48 o 
  -1   7   3      369.86      362.06     18.68 o 
   0   7   3       10.32        9.74      1.66 o 
   1   7   3     1232.47     1294.56     23.16 o 
   2   7   3      560.80      588.82     11.39 o 
   3   7   3      295.17      298.50      9.01 o 
   4   7   3       24.73       24.32      2.61 o 
   5   7   3        6.17        6.67      1.41 o 
   6   7   3       26.15       29.85      2.47 o 
   7   7   3        7.90        4.49      2.11 o 
   8   7   3       71.54       74.76      3.97 o 
   9   7   3      391.11      413.32     11.92 o 
  10   7   3       42.77       39.64      3.45 o 
  -5   8   3       61.52       61.98     10.25 o 
  -4   8   3       11.34       13.44      6.61 o 
  -3   8   3       75.00       77.93      8.43 o 
  -2   8   3      155.26      163.81      8.05 o 
  -1   8   3      617.25      560.18     14.60 o 
   0   8   3       34.58       31.28      2.30 o 
   1   8   3      279.23      287.97      8.86 o 
   2   8   3      376.92      356.56      7.65 o 
   3   8   3     1076.60     1074.47     22.03 o 
   4   8   3        3.86        5.32      2.32 o 
   5   8   3      411.01      389.53     11.17 o 
   6   8   3      194.20      176.75      5.22 o 
   7   8   3      362.73      347.99      8.81 o 
   8   8   3       21.08       26.71      2.61 o 
   9   8   3       11.09       10.26      3.65 o 
  -4   9   3       67.07       81.80     10.48 o 
  -3   9   3      154.62      156.54     12.30 o 
  -2   9   3        1.35       -1.14      4.78 o 
  -1   9   3        1.32        3.74      3.19 o 
   0   9   3      576.02      600.82     13.32 o 
   1   9   3      562.45      529.14     11.97 o 
   2   9   3      141.44      134.27      5.10 o 
   3   9   3        7.19       13.35      2.50 o 
   4   9   3      167.98      158.21      6.22 o 
   5   9   3      107.26       97.70      6.22 o 
   6   9   3        2.85        1.56      2.89 o 
   7   9   3       48.56       51.69      3.73 o 
   8   9   3      241.78      250.04      6.94 o 
   9   9   3       87.60       82.48      5.29 o 
  -2  10   3      202.92      243.81     15.04 o 
  -1  10   3       50.65       55.61      5.53 o 
   0  10   3       56.62       54.99      3.81 o 
   1  10   3        4.41        5.04      2.44 o 
   2  10   3      620.78      617.56     13.88 o 
   3  10   3      101.44      106.35      4.51 o 
   4  10   3      499.06      502.95     12.24 o 
   5  10   3        0.10       -1.86      3.98 o 
   6  10   3      266.44      275.57     10.34 o 
   7  10   3        9.41       11.57      3.89 o 
   8  10   3       22.32       19.13      3.48 o 
  -1  11   3      136.56      166.79     11.39 o 
   0  11   3       65.36       68.26      4.53 o 
   1  11   3       29.18       32.82      2.89 o 
   2  11   3       21.18       23.52      3.22 o 
   3  11   3        4.00        1.60      2.76 o 
   4  11   3       79.17       83.43      7.02 o 
   5  11   3        2.20       -1.03      2.88 o 
   6  11   3       82.45       82.79      7.09 o 
   7  11   3       19.23       26.30      5.64 o 
   2  12   3        2.34       -0.25      2.80 o 
   3  12   3      124.49      130.17      6.29 o 
   4  12   3       48.49       46.28      4.61 o 
   5  12   3        8.40        8.80      3.82 o 
  -3 -10   4        4.74       11.42      5.07 o 
  -2 -10   4        6.05        7.06      6.61 o 
  -1 -10   4       54.03       54.91      9.11 o 
   0 -10   4       27.46       36.00      8.20 o 
  -5  -9   4        4.52        0.34      5.07 o 
  -4  -9   4       63.39       45.88      6.84 o 
  -3  -9   4      203.92      222.80     11.13 o 
  -2  -9   4      129.91      130.15      8.20 o 
  -1  -9   4        4.39       -5.70      5.92 o 
   0  -9   4        8.96        1.59      6.15 o 
   1  -9   4      451.77      436.57     23.24 o 
   2  -9   4       58.37       74.96      8.89 o 
  -7  -8   4        1.67        1.06      3.83 o 
  -6  -8   4       76.81       78.99      4.48 o 
  -5  -8   4      188.73      170.38     10.82 o 
  -4  -8   4      140.58      133.83      8.98 o 
  -3  -8   4       32.10       42.16      5.45 o 
  -2  -8   4        6.35       -2.70      3.78 o 
  -1  -8   4      165.20      165.92      8.69 o 
   0  -8   4        7.78       10.25      5.70 o 
   1  -8   4       14.02       18.91      5.70 o 
   2  -8   4      239.44      213.96     13.67 o 
   3  -8   4      201.54      185.48     12.99 o 
   4  -8   4        3.24        2.05      5.70 o 
  -7  -7   4        9.59       10.67      3.22 o 
  -6  -7   4       11.65       12.11      2.86 o 
  -5  -7   4        5.76        5.55      2.44 o 
  -4  -7   4      460.56      462.30     13.58 o 
  -3  -7   4      168.88      159.89     10.03 o 
  -2  -7   4        3.42        4.33      3.54 o 
  -1  -7   4      195.68      208.60     13.56 o 
   0  -7   4      348.83      347.70     12.36 o 
   1  -7   4      206.06      184.11     12.08 o 
   2  -7   4      157.09      150.39     10.48 o 
   3  -7   4        1.45        1.82      4.56 o 
   4  -7   4      114.25      114.84     10.25 o 
   5  -7   4        0.50        1.82      5.92 o 
  -8  -6   4       22.41       27.73      4.46 o 
  -7  -6   4        8.99        9.67      3.15 o 
  -6  -6   4      258.95      260.56      7.82 o 
  -5  -6   4        0.02       -1.94      2.00 o 
  -4  -6   4      483.20      462.41     10.64 o 
  -3  -6   4       89.83       96.45      5.05 o 
  -2  -6   4      186.64      182.85      6.54 o 
  -1  -6   4        2.78        4.35      2.09 o 
   0  -6   4       58.79       63.20      4.38 o 
   1  -6   4       17.04       12.30      4.10 o 
   2  -6   4      258.63      237.65     13.44 o 
   3  -6   4       38.50       39.87      5.70 o 
   4  -6   4      848.51      775.85     35.77 o 
   5  -6   4        2.31       -0.23      5.47 o 
   6  -6   4       22.46       13.90      7.29 o 
  -8  -5   4        0.73        2.21      3.05 o 
  -7  -5   4       10.35        8.41      2.51 o 
  -6  -5   4      135.60      142.49      4.64 o 
  -5  -5   4      194.59      195.22      6.27 o 
  -4  -5   4      253.57      262.42      6.94 o 
  -3  -5   4      668.72      661.36     13.84 o 
  -2  -5   4     1938.80     1869.35     48.39 o 
  -1  -5   4      334.10      321.95     10.90 o 
   0  -5   4      254.08      270.70      7.49 o 
   1  -5   4      356.74      348.70     11.42 o 
   2  -5   4       82.17       89.55      7.52 o 
   3  -5   4        4.28        6.61      4.10 o 
   4  -5   4       12.76       20.05      5.01 o 
   5  -5   4      413.72      386.44     21.19 o 
   6  -5   4      327.62      336.32     20.28 o 
   7  -5   4        2.58        6.95      3.42 o 
  -8  -4   4       24.46       26.35      3.73 o 
  -7  -4   4        4.42        3.65      2.29 o 
  -6  -4   4        0.03       -0.98      1.98 o 
  -5  -4   4      563.23      538.19     10.50 o 
  -4  -4   4       91.78       90.62      2.96 o 
  -3  -4   4      149.48      160.16      4.73 o 
  -2  -4   4        0.01        1.58      1.12 o 
  -1  -4   4     2377.33     2493.94     53.14 o 
   0  -4   4      220.99      240.39      5.85 o 
   1  -4   4      322.03      336.04      7.44 o 
   2  -4   4       36.27       32.23      1.75 o 
   3  -4   4     2167.64     1990.10     82.71 o 
   4  -4   4       57.77       47.85      6.15 o 
   5  -4   4        4.54        2.78      1.87 o 
   6  -4   4       47.15       51.83      4.10 o 
   7  -4   4      391.01      410.60     30.42 o 
   8  -4   4        8.10        5.10      3.62 o 
  -9  -3   4        7.77        2.59      3.07 o 
  -8  -3   4       75.28       60.52      3.98 o 
  -7  -3   4      220.28      225.82      5.99 o 
  -6  -3   4        1.12       -1.69      1.69 o 
  -5  -3   4        4.84        7.75      1.64 o 
  -4  -3   4      351.10      349.58      6.54 o 
  -3  -3   4     1967.01     1940.92     26.44 o 
  -2  -3   4        4.34        6.84      1.90 o 
  -1  -3   4     1062.77     1128.30     20.09 o 
   0  -3   4      310.05      272.51      5.50 o 
   1  -3   4     1160.43     1196.38     23.59 o 
   2  -3   4       33.14       44.83      1.44 o 
   3  -3   4       93.21       98.09      4.90 o 
   4  -3   4     1025.73      962.14     26.33 o 
   5  -3   4      359.60      344.35     19.14 o 
   6  -3   4       14.82       13.90      2.78 o 
   7  -3   4        2.35        0.80      2.67 o 
   8  -3   4        2.73        6.27      3.52 o 
  -9  -2   4       58.73       56.68      4.95 o 
  -8  -2   4       12.52       10.74      2.90 o 
  -7  -2   4        6.63        7.58      2.50 o 
  -6  -2   4      479.97      475.90     11.94 o 
  -5  -2   4       61.55       61.33      2.93 o 
  -4  -2   4       24.23       24.30      1.38 o 
  -3  -2   4       72.56       66.17      2.07 o 
  -2  -2   4     1703.49     1687.46     25.11 o 
  -1  -2   4       46.91       50.04      1.64 o 
   0  -2   4      530.88      519.51      8.85 o 
   1  -2   4     1017.67     1178.62     22.68 o 
   2  -2   4     3686.29     3471.18     71.73 o 
   3  -2   4      335.10      360.06      6.65 o 
   4  -2   4       75.05       72.07      3.48 o 
   5  -2   4       13.75       16.32      2.22 o 
   6  -2   4      664.74      658.02     53.43 o 
   7  -2   4       55.78       60.52     11.28 o 
   8  -2   4      218.31      214.40      9.46 o 
   9  -2   4        6.82        5.53      4.56 o 
  -9  -1   4       29.18       31.94      4.56 o 
  -8  -1   4       39.65       49.88      4.79 o 
  -7  -1   4        0.51       -1.08      2.56 o 
  -6  -1   4       48.81       43.79      2.48 o 
  -5  -1   4      124.27      118.66      3.35 o 
  -4  -1   4      668.10      669.95      9.66 o 
  -3  -1   4      197.67      202.01      4.06 o 
  -2  -1   4     1069.95     1056.62     14.06 o 
  -1  -1   4      863.55      878.00     12.42 o 
   0  -1   4      308.51      268.59      4.53 o 
   1  -1   4      276.37      262.39      4.31 o 
   2  -1   4       67.99       53.73      1.50 o 
   3  -1   4      309.08      291.27      4.71 o 
   4  -1   4      232.46      216.13      4.19 o 
   5  -1   4      400.86      386.24      7.92 o 
   6  -1   4      196.70      186.37      5.53 o 
   7  -1   4        4.59       -0.21      1.76 o 
   8  -1   4        1.34        1.49      2.15 o 
   9  -1   4      195.31      198.61      8.07 o 
  -8   0   4        5.90       -1.16      2.65 o 
  -7   0   4      115.31      114.36      4.57 o 
  -6   0   4        1.16        0.51      2.17 o 
  -5   0   4      389.05      375.76      6.96 o 
  -4   0   4      312.47      302.52      5.39 o 
  -3   0   4      591.77      555.20      8.53 o 
  -2   0   4      157.63      176.23      3.60 o 
  -1   0   4     2624.14     2567.32     34.94 o 
   0   0   4     2283.02     2294.88     29.26 o 
   1   0   4     7137.26     6931.28     96.12 o 
   2   0   4      262.96      318.35      4.45 o 
   3   0   4      794.94      725.45      9.08 o 
   4   0   4      902.21      870.78     11.78 o 
   5   0   4      278.98      279.82      4.71 o 
   6   0   4      298.54      288.30      5.97 o 
   7   0   4     1156.37     1134.93     24.69 o 
   8   0   4      147.11      133.11      5.76 o 
   9   0   4        3.05        4.06      2.82 o 
  10   0   4        2.72        6.84      4.56 o 
  -8   1   4       14.57       16.88      3.04 o 
  -7   1   4      127.72      122.15      6.35 o 
  -6   1   4        7.69        6.76      2.06 o 
  -5   1   4      101.75      103.18      3.58 o 
  -4   1   4      351.79      367.46      6.18 o 
  -3   1   4     2997.55     2862.95     42.63 o 
  -2   1   4        0.80        1.25      0.73 o 
  -1   1   4       39.96       32.34      1.07 o 
   0   1   4     2462.88     2543.60     34.40 o 
   1   1   4     2226.28     2277.66     30.88 o 
   2   1   4      547.56      628.00      7.82 o 
   3   1   4      804.59      843.77      9.90 o 
   4   1   4     1072.93     1096.14     13.57 o 
   5   1   4     1046.75      976.50     13.05 o 
   6   1   4       58.68       65.10      1.94 o 
   7   1   4       14.65       13.29      1.79 o 
   8   1   4      447.57      471.60     13.32 o 
   9   1   4      421.52      391.29     10.97 o 
  10   1   4        4.74        0.80      2.86 o 
  -8   2   4        0.54        3.30      3.23 o 
  -7   2   4       18.40       14.61      5.20 o 
  -6   2   4      445.71      442.91     10.29 o 
  -5   2   4      751.17      736.91     15.10 o 
  -4   2   4       77.61       74.42      3.13 o 
  -3   2   4        3.19        3.32      1.09 o 
  -2   2   4     1216.56     1168.53     16.35 o 
  -1   2   4     3522.90     3430.13     46.78 o 
   0   2   4     3074.71     3227.03     43.52 o 
   1   2   4      186.81      192.18      3.09 o 
   2   2   4     2516.05     2579.15     30.95 o 
   3   2   4     4709.27     4805.11     53.83 o 
   4   2   4      360.95      344.56      5.01 o 
   5   2   4       56.22       53.60      1.57 o 
   6   2   4     1238.12     1257.51     16.76 o 
   7   2   4      120.24      104.04      3.03 o 
   8   2   4       18.58       26.16      2.10 o 
   9   2   4       11.20       12.72      2.52 o 
  10   2   4       22.58       26.84      4.01 o 
  -8   3   4       72.95       77.02      7.75 o 
  -7   3   4        5.51        4.34      2.37 o 
  -6   3   4        2.91        0.22      1.96 o 
  -5   3   4      266.56      256.21      6.51 o 
  -4   3   4     1860.94     1820.58     33.82 o 
  -3   3   4      127.65      111.15      3.78 o 
  -2   3   4      257.56      275.14      5.64 o 
  -1   3   4       80.80       75.46      1.71 o 
   0   3   4      825.20      746.24     10.97 o 
   1   3   4      935.35     1122.17     16.21 o 
   2   3   4     1376.16     1396.62     19.17 o 
   3   3   4     1527.69     1643.59     19.96 o 
   4   3   4     2290.75     2207.55     26.43 o 
   5   3   4      100.07       93.34      1.98 o 
   6   3   4       99.09       92.16      2.34 o 
   7   3   4       85.30       91.07      2.60 o 
   8   3   4      419.68      427.94      8.25 o 
   9   3   4      129.95      143.84      5.04 o 
  10   3   4      127.14      134.22      6.05 o 
  -7   4   4       90.41      104.73      6.94 o 
  -6   4   4      233.07      227.89     13.38 o 
  -5   4   4       24.38       22.27      4.17 o 
  -4   4   4        9.09       11.00      3.18 o 
  -3   4   4      287.49      260.93     10.54 o 
  -2   4   4     1188.13     1148.22     25.50 o 
  -1   4   4      843.34      869.28     23.81 o 
   0   4   4     1042.52     1124.15     47.40 o 
   1   4   4      164.74      169.55      4.87 o 
   2   4   4     1578.19     1624.11     25.26 o 
   3   4   4     1391.46     1396.32     17.74 o 
   4   4   4      153.42      154.94      3.08 o 
   5   4   4     1003.40     1046.14     13.95 o 
   6   4   4        6.80        7.57      1.18 o 
   7   4   4      274.34      272.14      5.48 o 
   8   4   4        3.36        3.85      1.73 o 
   9   4   4        3.88        5.98      2.41 o 
  10   4   4        3.83        5.99      2.78 o 
  -7   5   4       11.24        8.37      4.67 o 
  -6   5   4       19.96       22.70      4.28 o 
  -5   5   4      458.22      441.42     12.30 o 
  -4   5   4        4.63        5.01      2.22 o 
  -3   5   4      793.67      778.77     18.26 o 
  -2   5   4       71.92       68.08      4.79 o 
  -1   5   4      183.37      187.76     12.46 o 
   0   5   4      520.87      564.61     34.80 o 
   1   5   4     1343.74     1360.18     38.08 o 
   2   5   4      179.40      206.80      4.84 o 
   3   5   4     1575.14     1571.63     24.59 o 
   4   5   4       79.18       86.79      1.79 o 
   5   5   4     1779.70     1766.67     26.16 o 
   6   5   4      180.18      178.21      3.53 o 
   7   5   4      460.41      462.78      8.18 o 
   8   5   4      338.27      326.29      7.49 o 
   9   5   4      379.35      379.01      8.65 o 
  10   5   4       18.00       21.66      3.29 o 
  -6   6   4       11.94       10.33      9.91 o 
  -5   6   4      115.25      108.29      6.00 o 
  -4   6   4        6.15        9.40      2.99 o 
  -3   6   4      207.97      205.97      9.42 o 
  -2   6   4     1018.66      999.31     29.92 o 
  -1   6   4     1995.27     1922.16     54.01 o 
   0   6   4       25.66       33.69      2.61 o 
   1   6   4      272.38      278.55      8.49 o 
   2   6   4      591.25      566.91     10.96 o 
   3   6   4      472.08      466.52      9.32 o 
   4   6   4      505.75      477.00      9.93 o 
   5   6   4        6.57       10.90      1.51 o 
   6   6   4     1092.64     1110.09     18.95 o 
   7   6   4      386.11      388.52      7.88 o 
   8   6   4        1.70        1.27      1.62 o 
   9   6   4        1.20       -1.31      1.91 o 
  10   6   4      252.27      241.70     11.43 o 
  -5   7   4        0.99       -3.42      6.84 o 
  -4   7   4      411.44      387.81     22.10 o 
  -3   7   4      420.67      390.42     14.56 o 
  -2   7   4       56.99       58.92      7.41 o 
  -1   7   4       42.66       51.18      4.15 o 
   0   7   4     1758.20     1690.95     47.71 o 
   1   7   4      172.05      156.47      6.43 o 
   2   7   4      618.21      632.36     15.71 o 
   3   7   4       32.50       34.48      2.41 o 
   4   7   4     1000.86      988.85     23.54 o 
   5   7   4      724.19      693.73     14.17 o 
   6   7   4      478.05      463.65     13.09 o 
   7   7   4       21.56       22.73      2.48 o 
   8   7   4      483.02      488.31      9.58 o 
   9   7   4      102.84       98.13      3.70 o 
  10   7   4       36.57       35.96      3.50 o 
  -5   8   4        3.09        0.68      7.75 o 
  -4   8   4        3.29       -2.28      6.15 o 
  -3   8   4      155.64      173.30      9.26 o 
  -2   8   4      817.72      798.24     25.11 o 
  -1   8   4      200.12      176.44      6.64 o 
   0   8   4      343.73      312.85     11.32 o 
   1   8   4        1.73        4.88      1.76 o 
   2   8   4      562.01      549.77     12.27 o 
   3   8   4      179.78      184.42      5.70 o 
   4   8   4        4.41        6.24      2.03 o 
   5   8   4      732.09      706.05     17.91 o 
   6   8   4      139.51      148.01      4.83 o 
   7   8   4        3.54        6.34      2.28 o 
   8   8   4      119.04      134.90      4.44 o 
   9   8   4       12.21       11.58      3.34 o 
  10   8   4       87.04       74.64      9.47 o 
  -4   9   4       78.00       70.18     10.48 o 
  -3   9   4        3.45        6.38      5.92 o 
  -2   9   4        4.42        8.43      5.92 o 
  -1   9   4      222.26      234.92      8.08 o 
   0   9   4      124.40      124.84      6.50 o 
   1   9   4      156.27      152.97      5.17 o 
   2   9   4      332.12      338.97      8.57 o 
   3   9   4       18.82       24.95      2.54 o 
   4   9   4      460.02      457.81     11.10 o 
   5   9   4      338.12      331.28     11.71 o 
   6   9   4        3.32       -1.49      4.97 o 
   7   9   4      129.75      133.53      5.05 o 
   8   9   4        0.12       -0.18      2.52 o 
   9   9   4       59.95       63.13      4.72 o 
  -2  10   4        0.25       -1.59      5.47 o 
  -1  10   4       91.38      103.08      5.49 o 
   0  10   4       24.26       19.47      3.23 o 
   1  10   4       13.94       18.22      2.61 o 
   2  10   4       95.36       95.63      4.25 o 
   3  10   4       32.25       36.19      3.07 o 
   4  10   4       12.66       10.41      2.77 o 
   5  10   4        2.30        4.15      2.59 o 
   6  10   4       86.15       72.06      5.00 o 
   7  10   4      265.55      273.00      9.90 o 
   8  10   4        7.61        5.11      3.19 o 
  -1  11   4        4.19        2.28      5.24 o 
   0  11   4      268.88      292.79      8.31 o 
   1  11   4      196.54      199.77      6.61 o 
   2  11   4       36.61       40.00      3.31 o 
   3  11   4       46.24       52.78      3.65 o 
   4  11   4       54.97       59.59      3.99 o 
   5  11   4        8.44       11.95      3.25 o 
   6  11   4        1.33        4.85      3.52 o 
   7  11   4       29.64       28.57      8.89 o 
   2  12   4      238.16      242.54      8.68 o 
   3  12   4        2.96       -3.09      3.10 o 
   4  12   4        1.31        0.10      3.10 o 
   5  12   4       37.55       37.74      4.72 o 
  -4  -9   5       28.43       31.29      6.72 o 
  -3  -9   5       33.95       36.63      8.09 o 
  -2  -9   5       53.77       53.09      9.80 o 
  -1  -9   5       23.94       15.27      7.75 o 
   0  -9   5      220.06      267.50     18.68 o 
   1  -9   5       25.30       23.92      7.75 o 
  -6  -8   5       47.54       44.65      6.01 o 
  -5  -8   5       13.68       11.98      6.04 o 
  -4  -8   5        9.05       10.00      5.13 o 
  -3  -8   5       39.11       42.44      5.84 o 
  -2  -8   5       34.80       34.17      5.35 o 
  -1  -8   5        2.65        3.87      6.61 o 
   0  -8   5      461.59      435.66     24.61 o 
   1  -8   5       33.39       28.25      7.06 o 
   2  -8   5      140.96      157.45     12.99 o 
   3  -8   5      101.88      103.45     10.48 o 
  -7  -7   5       62.67       58.47      5.35 o 
  -6  -7   5      154.83      159.65     10.85 o 
  -5  -7   5       17.90       20.25      3.51 o 
  -4  -7   5        1.59        4.21      4.54 o 
  -3  -7   5      181.23      180.16     10.12 o 
  -2  -7   5        3.33       -3.33      7.52 o 
  -1  -7   5      133.19      124.00      7.39 o 
   0  -7   5      147.73      176.59     13.90 o 
   1  -7   5      207.31      226.72     15.04 o 
   2  -7   5      152.23      163.60     12.53 o 
   3  -7   5       71.53       66.31      8.20 o 
   4  -7   5       21.94       27.57      6.61 o 
   5  -7   5      368.60      340.19     20.73 o 
  -7  -6   5        4.61        1.97      3.09 o 
  -6  -6   5       26.89       35.82      5.24 o 
  -5  -6   5      520.77      508.80     12.20 o 
  -4  -6   5       43.77       42.66      3.04 o 
  -3  -6   5       13.79       11.87      4.95 o 
  -2  -6   5        1.44       -0.76      3.56 o 
  -1  -6   5      762.25      754.12     31.79 o 
   0  -6   5        5.07       10.64      3.33 o 
   1  -6   5       18.12       16.18      5.24 o 
   2  -6   5      252.95      215.55     13.67 o 
   3  -6   5      469.65      474.63     23.92 o 
   4  -6   5       28.13       39.65      7.06 o 
   5  -6   5        1.72        3.42      5.70 o 
   6  -6   5      100.60      103.90     11.39 o 
  -8  -5   5       65.49       63.97      4.34 o 
  -7  -5   5      108.12      109.10      5.52 o 
  -6  -5   5       18.50       22.42      3.21 o 
  -5  -5   5        0.51        0.95      2.35 o 
  -4  -5   5      307.07      318.97      8.51 o 
  -3  -5   5      196.38      194.37      5.61 o 
  -2  -5   5      265.06      272.09      8.63 o 
  -1  -5   5      205.89      203.29     10.97 o 
   0  -5   5      798.42      796.12     24.30 o 
   1  -5   5      241.87      220.50      8.77 o 
   2  -5   5      167.37      158.13     10.94 o 
   3  -5   5       72.54       63.12      7.06 o 
   4  -5   5      517.67      424.95     22.33 o 
   5  -5   5      193.93      201.88     14.35 o 
   6  -5   5       31.11       28.94      7.75 o 
   7  -5   5       19.48       16.68      3.75 o 
  -8  -4   5        4.00        1.09      3.41 o 
  -7  -4   5      116.07      120.67      4.98 o 
  -6  -4   5      470.40      478.92     12.67 o 
  -5  -4   5        6.98        9.07      2.12 o 
  -4  -4   5       13.45        9.66      1.70 o 
  -3  -4   5      264.25      248.96      6.61 o 
  -2  -4   5      572.11      538.95     11.55 o 
  -1  -4   5        0.90        2.26      1.52 o 
   0  -4   5      141.22      146.25      5.06 o 
   1  -4   5      606.74      620.16     18.75 o 
   2  -4   5     1293.60     1267.34     54.46 o 
   3  -4   5      116.76      116.89      9.34 o 
   4  -4   5      131.43      135.12     10.48 o 
   5  -4   5      120.18      106.77      5.07 o 
   6  -4   5       51.95       46.76      6.15 o 
   7  -4   5       28.24       24.78      3.65 o 
  -8  -3   5       43.12       46.44      3.80 o 
  -7  -3   5        1.43        0.39      2.61 o 
  -6  -3   5        1.10        1.60      1.98 o 
  -5  -3   5      498.82      494.91      9.12 o 
  -4  -3   5       84.20       94.48      4.28 o 
  -3  -3   5     1369.32     1297.93     22.26 o 
  -2  -3   5       87.16       74.04      2.19 o 
  -1  -3   5      207.75      190.49      4.91 o 
   0  -3   5      275.85      254.00      5.01 o 
   1  -3   5      496.47      483.29     11.33 o 
   2  -3   5       94.84      109.20      4.42 o 
   3  -3   5      980.50      923.54     25.24 o 
   4  -3   5      201.00      205.24     15.15 o 
   5  -3   5      796.41      761.51     29.96 o 
   6  -3   5      349.38      338.68     16.52 o 
   7  -3   5        9.55       12.03      3.24 o 
   8  -3   5        4.70       -0.15      3.31 o 
  -8  -2   5        1.28       -1.80      2.81 o 
  -7  -2   5      137.05      144.19      6.22 o 
  -6  -2   5       18.44        9.80      2.44 o 
  -5  -2   5      167.92      146.55      8.11 o 
  -4  -2   5      544.38      518.11      9.18 o 
  -3  -2   5      385.06      389.05      7.03 o 
  -2  -2   5      144.81      144.76      3.32 o 
  -1  -2   5     1058.05     1041.88     14.48 o 
   0  -2   5       58.87       78.39      1.74 o 
   1  -2   5     1151.55     1137.94     20.32 o 
   2  -2   5      718.26      784.83     13.57 o 
   3  -2   5     1469.20     1410.31     37.83 o 
   4  -2   5       18.02       20.34      2.07 o 
   5  -2   5      162.05      164.06      6.48 o 
   6  -2   5      334.14      335.67     11.21 o 
   7  -2   5      462.96      437.18     18.00 o 
   8  -2   5       23.24       18.22      3.83 o 
   9  -2   5        0.97       -1.34      3.75 o 
  -8  -1   5       12.16        5.80      4.59 o 
  -7  -1   5       79.25       86.36      6.94 o 
  -6  -1   5       41.87       40.61      2.87 o 
  -5  -1   5        2.59        3.73      1.53 o 
  -4  -1   5     2341.06     2273.36     33.58 o 
  -3  -1   5     1436.43     1367.09     19.43 o 
  -2  -1   5       19.48       21.33      1.15 o 
  -1  -1   5      658.14      673.89      9.91 o 
   0  -1   5      264.92      208.53      6.77 o 
   1  -1   5      710.77      646.38     10.93 o 
   2  -1   5      498.76      514.04      9.05 o 
   3  -1   5       28.88       28.53      1.75 o 
   4  -1   5     2156.31     2131.92     33.49 o 
   5  -1   5     2152.01     2118.42     56.83 o 
   6  -1   5        9.93       10.44      1.80 o 
   7  -1   5        3.71        4.51      1.83 o 
   8  -1   5       93.52       98.00      4.23 o 
   9  -1   5       56.56       54.33      4.70 o 
  -8   0   5       24.29       25.22      3.40 o 
  -7   0   5       10.43        5.31      2.71 o 
  -6   0   5      133.61      134.59      4.11 o 
  -5   0   5      605.78      605.90     10.29 o 
  -4   0   5       10.26        7.58      1.96 o 
  -3   0   5      629.67      638.63      9.83 o 
  -2   0   5     2444.16     2380.27     34.62 o 
  -1   0   5       54.95       38.27      1.31 o 
   0   0   5     1985.89     2042.62     27.99 o 
   1   0   5      452.16      501.76      8.79 o 
   2   0   5     1778.94     1790.74     21.44 o 
   3   0   5       33.81       23.59      0.78 o 
   4   0   5      423.45      402.81      7.27 o 
   5   0   5      912.33      961.33     16.16 o 
   6   0   5     1025.50     1034.71     17.51 o 
   7   0   5       62.19       55.54      4.42 o 
   8   0   5       43.86       46.65      3.42 o 
   9   0   5       29.26       30.14      3.76 o 
  10   0   5       10.94       14.95      3.39 o 
  -8   1   5      110.53      112.00      4.97 o 
  -7   1   5        2.93        3.04      2.63 o 
  -6   1   5        7.93       11.50      2.46 o 
  -5   1   5      808.42      788.70     14.42 o 
  -4   1   5      944.81      931.42     14.64 o 
  -3   1   5       24.09       24.35      1.59 o 
  -2   1   5      632.02      633.64      9.53 o 
  -1   1   5      257.92      233.30      3.83 o 
   0   1   5     1058.83      972.38     13.68 o 
   1   1   5      696.74      719.26     10.24 o 
   2   1   5       53.86       41.96      1.13 o 
   3   1   5     1832.83     1960.83     23.76 o 
   4   1   5     2649.71     2826.68     33.98 o 
   5   1   5      169.86      166.27      2.80 o 
   6   1   5      269.00      263.66      5.02 o 
   7   1   5       44.11       48.66      2.39 o 
   8   1   5       22.39       20.80      2.64 o 
   9   1   5       69.80       75.50      6.62 o 
  10   1   5        1.29        0.31      2.76 o 
  -8   2   5        3.17        0.05      3.09 o 
  -7   2   5       62.82       62.13      4.18 o 
  -6   2   5      223.79      227.95      6.42 o 
  -5   2   5        4.05        3.95      1.91 o 
  -4   2   5       82.81       83.92      3.15 o 
  -3   2   5      962.33      913.01     15.12 o 
  -2   2   5       27.65       42.27      1.63 o 
  -1   2   5     5522.69     5727.89     73.09 o 
   0   2   5       65.07       70.45      1.70 o 
   1   2   5     2696.84     2864.24     38.72 o 
   2   2   5        5.93       14.60      0.75 o 
   3   2   5     2553.96     2601.30     29.44 o 
   4   2   5      894.39     1060.90     13.27 o 
   5   2   5     1360.72     1440.99     17.81 o 
   6   2   5        2.53        3.08      1.05 o 
   7   2   5     1109.80     1132.97     17.41 o 
   8   2   5       79.88       74.54      4.92 o 
   9   2   5        2.02        3.66      2.21 o 
  10   2   5       26.10       27.72      3.44 o 
  -7   3   5      141.08      148.45      5.41 o 
  -6   3   5       80.61       77.64      6.31 o 
  -5   3   5      273.07      266.87      8.35 o 
  -4   3   5       21.36       18.88      2.04 o 
  -3   3   5      506.28      475.02      8.88 o 
  -2   3   5       41.25       51.66      2.37 o 
  -1   3   5      365.14      334.01      6.70 o 
   0   3   5     1737.91     1835.16     29.28 o 
   1   3   5     2984.08     3147.69     49.72 o 
   2   3   5      177.14      194.50      2.89 o 
   3   3   5     3804.40     4076.73     52.17 o 
   4   3   5     1087.65     1009.45     11.90 o 
   5   3   5     1645.28     1650.49     21.50 o 
   6   3   5        3.86        3.79      1.07 o 
   7   3   5       49.47       50.49      1.92 o 
   8   3   5      402.82      424.17      8.19 o 
   9   3   5      159.10      167.34      4.71 o 
  10   3   5        0.58       -0.30      3.37 o 
  -7   4   5       47.58       40.47      5.51 o 
  -6   4   5       84.24       86.03      5.45 o 
  -5   4   5      190.82      186.46      8.63 o 
  -4   4   5      137.54      129.39      5.39 o 
  -3   4   5       53.17       55.50      2.29 o 
  -2   4   5     2898.07     2962.46     46.88 o 
  -1   4   5      672.44      651.95     11.00 o 
   0   4   5      741.44      773.82     12.78 o 
   1   4   5      137.86      149.05      2.68 o 
   2   4   5     4788.31     4932.56     61.43 o 
   3   4   5      327.28      324.94      4.50 o 
   4   4   5     1252.26     1298.91     17.26 o 
   5   4   5       97.30      106.32      2.26 o 
   6   4   5     2873.92     2840.23     35.67 o 
   7   4   5      687.14      670.11     11.08 o 
   8   4   5        3.46        3.28      1.75 o 
   9   4   5        0.16        1.11      2.17 o 
  10   4   5      107.17      117.99      6.18 o 
  -6   5   5       32.91       35.23      4.89 o 
  -5   5   5        1.32       -0.75      2.70 o 
  -4   5   5      569.13      549.89     14.37 o 
  -3   5   5      522.73      473.55     14.57 o 
  -2   5   5       26.39       24.33      2.07 o 
  -1   5   5      963.45      942.23     21.27 o 
   0   5   5     1342.02     1386.44     49.14 o 
   1   5   5       54.28       63.79      3.36 o 
   2   5   5     1817.65     1853.63     31.84 o 
   3   5   5       74.37       48.24      1.65 o 
   4   5   5     2095.99     2122.75     26.85 o 
   5   5   5      301.94      327.92      5.74 o 
   6   5   5      363.33      343.26      7.18 o 
   7   5   5      283.39      282.23      4.75 o 
   8   5   5      452.82      457.24      8.36 o 
   9   5   5        3.85        3.84      2.34 o 
  10   5   5        4.02        0.78      2.61 o 
  -6   6   5      117.63      114.60      7.31 o 
  -5   6   5        2.84        2.26      3.00 o 
  -4   6   5        6.62        5.43      2.50 o 
  -3   6   5      360.91      384.88     10.45 o 
  -2   6   5      779.91      727.84     23.01 o 
  -1   6   5       71.92       76.88      4.99 o 
   0   6   5       78.05       80.25      4.83 o 
   1   6   5     2453.00     2413.64     66.61 o 
   2   6   5      110.03      109.05      3.80 o 
   3   6   5      604.73      612.80     11.29 o 
   4   6   5      420.11      421.47      8.15 o 
   5   6   5      569.49      516.25     10.94 o 
   6   6   5      758.76      747.23     13.24 o 
   7   6   5       11.08       12.57      1.85 o 
   8   6   5      187.55      175.45      6.04 o 
   9   6   5       28.25       32.73      3.60 o 
  10   6   5        2.60        0.33      2.80 o 
  -5   7   5       64.39       64.16      5.28 o 
  -4   7   5      143.75      135.70      8.94 o 
  -3   7   5        3.54       -0.84      3.86 o 
  -2   7   5        4.93        7.97      3.54 o 
  -1   7   5       35.81       41.07      4.67 o 
   0   7   5       21.40       18.65      4.56 o 
   1   7   5      832.86      805.50     19.59 o 
   2   7   5       46.18       44.83      2.60 o 
   3   7   5      905.19      905.15     18.72 o 
   4   7   5       47.62       44.03      2.81 o 
   5   7   5      607.13      599.47     11.37 o 
   6   7   5       40.33       34.33      2.66 o 
   7   7   5       29.59       31.13      2.94 o 
   8   7   5        0.88       -0.88      1.54 o 
   9   7   5       48.78       52.28      3.00 o 
  10   7   5       28.37       29.70      4.32 o 
  -4   8   5       62.28       58.10      9.34 o 
  -3   8   5       77.00       80.86     13.44 o 
  -2   8   5       40.02       49.92      5.31 o 
  -1   8   5      113.35      111.33      5.34 o 
   0   8   5      103.32      116.45      6.45 o 
   1   8   5       11.48        6.81      1.97 o 
   2   8   5      710.49      664.63     14.49 o 
   3   8   5      870.07      839.71     17.76 o 
   4   8   5      234.77      224.46      6.50 o 
   5   8   5      251.40      263.12      7.42 o 
   6   8   5      177.17      164.95      5.08 o 
   7   8   5      216.85      217.47      6.58 o 
   8   8   5        1.27       -0.98      2.29 o 
   9   8   5       41.37       39.66      3.94 o 
  10   8   5       57.75       56.73      5.01 o 
  -3   9   5       21.98       25.75      7.29 o 
  -2   9   5        2.05        5.27      4.21 o 
  -1   9   5       23.08       21.04      3.41 o 
   0   9   5      243.99      244.71     10.82 o 
   1   9   5        2.54        5.90      2.14 o 
   2   9   5       71.23       74.80      3.76 o 
   3   9   5      219.49      203.93      7.10 o 
   4   9   5     1487.06     1432.87     29.08 o 
   5   9   5       56.83       62.85      4.31 o 
   6   9   5      210.16      213.78      8.02 o 
   7   9   5        8.54        7.14      2.34 o 
   8   9   5      231.92      241.00      9.90 o 
   9   9   5        9.15        4.91      2.69 o 
  -2  10   5      423.32      432.93     23.47 o 
  -1  10   5        0.71        4.10      4.25 o 
   0  10   5        1.93        3.64      2.88 o 
   1  10   5      251.40      247.16     10.11 o 
   2  10   5      235.72      242.68      7.34 o 
   3  10   5        4.93        3.41      2.53 o 
   4  10   5       53.21       58.28      3.70 o 
   5  10   5      100.87       96.91      4.80 o 
   6  10   5      563.97      560.27     17.99 o 
   7  10   5       11.67       16.91      3.90 o 
   8  10   5       53.16       54.13      5.51 o 
  -1  11   5       61.42       67.67      8.66 o 
   0  11   5      155.53      168.93      8.97 o 
   1  11   5       29.63       33.64      5.35 o 
   2  11   5       36.68       35.47      3.25 o 
   3  11   5      544.58      531.12     12.96 o 
   4  11   5        4.40        6.11      2.81 o 
   5  11   5      136.58      129.43      7.73 o 
   6  11   5       34.86       36.74      6.22 o 
   7  11   5       37.86       41.78      5.73 o 
   2  12   5       48.40       48.33      4.55 o 
   3  12   5       19.68       23.65      4.36 o 
   4  12   5       11.64       17.59      3.96 o 
   5  12   5       72.81       75.09      5.80 o 
   6  12   5       15.10        9.42      4.25 o 
  -2  -9   6        7.18        3.65      7.97 o 
  -1  -9   6       65.19       84.99     11.85 o 
   0  -9   6        0.34       -1.82      7.29 o 
  -5  -8   6       54.29       57.69      4.98 o 
  -4  -8   6        1.72       -1.86      5.23 o 
  -3  -8   6        4.99        1.25      6.38 o 
  -2  -8   6      158.24      164.21      9.74 o 
  -1  -8   6       53.31       46.03      9.80 o 
   0  -8   6       64.85       58.33     10.25 o 
   1  -8   6        0.72       -4.78      6.61 o 
   2  -8   6      355.40      354.32     22.10 o 
   3  -8   6      228.49      252.01     18.00 o 
  -6  -7   6        0.90        2.57      3.67 o 
  -5  -7   6      137.52      125.65      6.55 o 
  -4  -7   6      233.78      237.21      8.61 o 
  -3  -7   6        5.75        6.35      4.50 o 
  -2  -7   6      140.85      134.22     14.47 o 
  -1  -7   6       14.65        9.79      9.57 o 
   0  -7   6      158.80      168.84     14.58 o 
   1  -7   6      150.53      167.25     14.13 o 
   2  -7   6        5.74        5.01      5.70 o 
   3  -7   6       35.90       24.61      7.52 o 
   4  -7   6      181.63      164.97     13.67 o 
  -7  -6   6       11.98       14.97      6.38 o 
  -6  -6   6       37.27       46.70      6.41 o 
  -5  -6   6        3.52        1.54      3.20 o 
  -4  -6   6        2.09       -0.71      2.96 o 
  -3  -6   6      249.85      245.64      8.23 o 
  -2  -6   6      291.48      271.84     12.25 o 
  -1  -6   6      600.54      599.94     25.06 o 
   0  -6   6      141.92      139.45     12.76 o 
   1  -6   6      667.33      627.29     31.90 o 
   2  -6   6      347.73      303.28     18.46 o 
   3  -6   6       15.03       12.99      5.92 o 
   4  -6   6       21.78       27.11      6.84 o 
   5  -6   6        1.74        1.82      6.15 o 
  -7  -5   6       24.63       30.81      4.61 o 
  -6  -5   6       14.43       10.42      2.99 o 
  -5  -5   6       45.95       49.68      3.75 o 
  -4  -5   6        9.21       12.02      2.81 o 
  -3  -5   6      256.57      255.86      7.11 o 
  -2  -5   6       39.84       42.01      3.20 o 
  -1  -5   6      141.79      137.22      7.94 o 
   0  -5   6      138.08      117.49      6.78 o 
   1  -5   6      249.71      256.11     16.63 o 
   2  -5   6        1.03       -1.37      4.78 o 
   3  -5   6      329.23      297.12     17.54 o 
   4  -5   6       83.57       90.46      9.57 o 
   5  -5   6      302.96      261.35     17.09 o 
   6  -5   6       46.33       50.81      8.89 o 
  -7  -4   6       17.82       18.17      3.50 o 
  -6  -4   6       21.51       14.37      2.59 o 
  -5  -4   6      142.07      133.46      4.79 o 
  -4  -4   6       13.81       14.75      1.80 o 
  -3  -4   6      131.88      122.29      4.93 o 
  -2  -4   6     1534.81     1518.06     29.63 o 
  -1  -4   6     1081.28     1019.34     26.12 o 
   0  -4   6      192.66      176.76      5.61 o 
   1  -4   6      795.94      818.28     24.61 o 
   2  -4   6      148.78      147.65     11.39 o 
   3  -4   6      358.86      330.16     18.46 o 
   4  -4   6       58.33       54.91      7.52 o 
   5  -4   6        5.14        4.95      3.08 o 
   6  -4   6      544.14      515.96     41.13 o 
   7  -4   6       92.44      103.15     12.19 o 
  -8  -3   6       96.80       96.62      4.92 o 
  -7  -3   6       29.70       35.87      3.51 o 
  -6  -3   6        1.77        0.84      2.67 o 
  -5  -3   6       67.07       54.61      3.11 o 
  -4  -3   6      358.40      351.31      7.74 o 
  -3  -3   6      150.79      147.06      5.12 o 
  -2  -3   6       12.81       13.19      1.48 o 
  -1  -3   6        5.91        9.16      1.52 o 
   0  -3   6     1121.48     1073.31     24.42 o 
   1  -3   6      274.58      256.19      7.06 o 
   2  -3   6      379.44      380.72      9.73 o 
   3  -3   6      112.69       99.26      4.51 o 
   4  -3   6     1050.13     1024.54     28.41 o 
   5  -3   6      134.49      115.30     10.48 o 
   6  -3   6        4.16        8.69      2.83 o 
   7  -3   6       41.45       36.44      3.98 o 
   8  -3   6      176.85      168.26      8.35 o 
  -8  -2   6        0.83       -0.11      3.78 o 
  -7  -2   6      143.81      132.43      5.24 o 
  -6  -2   6      496.01      498.34     11.15 o 
  -5  -2   6       26.23       31.95      2.61 o 
  -4  -2   6      160.97      161.03      4.67 o 
  -3  -2   6     1344.23     1301.76     24.21 o 
  -2  -2   6     1450.56     1331.81     22.25 o 
  -1  -2   6      158.29      162.77      3.87 o 
   0  -2   6     1429.11     1417.29     19.44 o 
   1  -2   6      515.98      485.02      7.61 o 
   2  -2   6      809.44      765.42     17.43 o 
   3  -2   6      208.39      222.78      7.66 o 
   4  -2   6       14.70       17.89      2.85 o 
   5  -2   6     1187.42     1110.44     38.62 o 
   6  -2   6      211.73      218.70      8.89 o 
   7  -2   6       78.44       72.65      4.92 o 
   8  -2   6       49.39       50.67      4.80 o 
   9  -2   6       23.72       21.42      5.01 o 
  -8  -1   6       40.86       53.48      6.81 o 
  -7  -1   6        1.07        2.30      2.64 o 
  -6  -1   6       62.14       53.88      3.43 o 
  -5  -1   6      502.63      509.32      9.56 o 
  -4  -1   6      191.20      201.75      5.28 o 
  -3  -1   6      151.69      150.40      3.60 o 
  -2  -1   6        3.05        3.76      1.00 o 
  -1  -1   6     1560.78     1591.79     22.23 o 
   0  -1   6      301.67      290.99      5.35 o 
   1  -1   6     2338.82     2498.26     44.44 o 
   2  -1   6       89.78       85.75      2.04 o 
   3  -1   6     1792.21     1851.04     26.83 o 
   4  -1   6      146.61      151.55      3.91 o 
   5  -1   6      266.06      238.70      6.29 o 
   6  -1   6        8.53        9.32      1.81 o 
   7  -1   6      546.06      528.23     12.52 o 
   8  -1   6       17.22       17.78      2.44 o 
   9  -1   6      209.86      214.87     18.46 o 
  -8   0   6       28.07       22.96      4.42 o 
  -7   0   6      219.96      218.57      8.16 o 
  -6   0   6       25.70       29.89      2.93 o 
  -5   0   6      596.61      601.06     11.01 o 
  -4   0   6      127.07      130.23      3.43 o 
  -3   0   6     1495.63     1478.28     21.11 o 
  -2   0   6      180.89      183.77      3.71 o 
  -1   0   6     3734.45     3686.19     49.96 o 
   0   0   6      271.76      275.45      4.39 o 
   1   0   6     1143.42     1133.51     14.90 o 
   2   0   6       47.48       62.72      1.48 o 
   3   0   6     1624.27     1586.70     21.51 o 
   4   0   6      351.45      368.63      5.40 o 
   5   0   6      228.42      229.33      4.84 o 
   6   0   6      427.55      424.73      8.99 o 
   7   0   6      753.11      717.68     16.58 o 
   8   0   6       12.52       11.76      2.54 o 
   9   0   6      105.05      105.74      5.31 o 
  -7   1   6       31.17       31.06      3.33 o 
  -6   1   6       65.69       71.87      3.90 o 
  -5   1   6       18.06       19.91      2.40 o 
  -4   1   6      457.97      455.52      8.08 o 
  -3   1   6      912.90      956.01     14.17 o 
  -2   1   6      258.79      264.73      4.80 o 
  -1   1   6     1139.74     1223.92     16.44 o 
   0   1   6     4804.55     5043.51     67.79 o 
   1   1   6     2970.65     3090.34     41.92 o 
   2   1   6     1391.22     1434.36     18.61 o 
   3   1   6      476.57      543.08      7.04 o 
   4   1   6     1215.79     1202.68     15.84 o 
   5   1   6      586.11      586.57      8.26 o 
   6   1   6      266.88      266.65      5.70 o 
   7   1   6       17.55       17.59      1.89 o 
   8   1   6      981.46      989.08     23.02 o 
   9   1   6      263.21      259.08     10.85 o 
  10   1   6       20.84       18.21      3.70 o 
  -7   2   6        3.19        6.79      5.52 o 
  -6   2   6      336.30      326.91     14.73 o 
  -5   2   6       12.42       10.61      2.20 o 
  -4   2   6      140.98      148.50      4.40 o 
  -3   2   6       78.72       85.82      2.55 o 
  -2   2   6     3007.79     2945.22     40.23 o 
  -1   2   6      592.70      651.68      9.24 o 
   0   2   6      478.23      440.06      6.78 o 
   1   2   6      464.67      561.33      8.29 o 
   2   2   6     4984.68     4901.04     61.96 o 
   3   2   6      258.27      291.57      4.40 o 
   4   2   6      197.13      180.73      2.97 o 
   5   2   6      193.38      203.32      3.36 o 
   6   2   6     1112.33     1103.56     14.91 o 
   7   2   6       20.14       17.82      1.67 o 
   8   2   6       75.07       72.97      3.32 o 
   9   2   6       52.51       60.21      6.27 o 
  10   2   6      304.72      329.32     26.20 o 
  -7   3   6       13.27       11.55      2.96 o 
  -6   3   6       17.22       16.60      2.71 o 
  -5   3   6      516.47      501.46     13.98 o 
  -4   3   6      584.35      564.16     12.22 o 
  -3   3   6       15.72       18.34      1.82 o 
  -2   3   6      323.30      342.64      6.81 o 
  -1   3   6     1486.30     1481.81     21.32 o 
   0   3   6     2836.19     2862.57     42.52 o 
   1   3   6       10.09       15.05      0.85 o 
   2   3   6     1043.68     1112.79     14.64 o 
   3   3   6      583.48      579.31      8.00 o 
   4   3   6     1953.73     1990.31     24.25 o 
   5   3   6       87.61       81.39      1.84 o 
   6   3   6       30.98       27.40      1.51 o 
   7   3   6      775.90      795.22     14.61 o 
   8   3   6      123.47      129.25      4.18 o 
   9   3   6       29.95       39.35      4.62 o 
  10   3   6       22.40       18.58      7.41 o 
  -7   4   6       23.37       23.65      5.33 o 
  -6   4   6       76.92       69.93      8.06 o 
  -5   4   6        6.40        4.61      1.94 o 
  -4   4   6      112.26      107.02      3.92 o 
  -3   4   6     1574.63     1525.04     28.76 o 
  -2   4   6       43.83       37.45      2.03 o 
  -1   4   6      351.56      333.74      6.53 o 
   0   4   6       94.41       99.84      2.31 o 
   1   4   6     1176.43     1117.19     16.42 o 
   2   4   6      243.46      250.12      4.04 o 
   3   4   6       18.30       17.20      0.99 o 
   4   4   6       32.89       33.38      1.17 o 
   5   4   6      392.22      388.73      6.18 o 
   6   4   6        7.74        9.89      1.11 o 
   7   4   6      274.12      272.52      5.85 o 
   8   4   6       33.52       36.70      2.67 o 
   9   4   6      198.20      190.13      7.03 o 
  10   4   6        0.86        2.13      3.12 o 
  -6   5   6       49.38       56.74      5.14 o 
  -5   5   6       63.12       58.35      4.59 o 
  -4   5   6        3.70        4.25      2.76 o 
  -3   5   6      283.30      273.48      8.38 o 
  -2   5   6      529.94      515.35     24.31 o 
  -1   5   6     1583.36     1492.56     36.17 o 
   0   5   6      477.04      504.41     12.27 o 
   1   5   6     1364.09     1394.60     30.63 o 
   2   5   6      368.18      371.99      6.47 o 
   3   5   6      305.09      303.98      4.48 o 
   4   5   6      343.93      326.49      5.30 o 
   5   5   6      361.82      329.45      5.45 o 
   6   5   6       94.05       93.79      2.57 o 
   7   5   6       12.81       11.80      1.49 o 
   8   5   6      140.07      145.91      4.10 o 
   9   5   6      176.42      178.17      6.24 o 
  10   5   6      106.22      116.11      5.10 o 
  -5   6   6       19.19       17.69      3.65 o 
  -4   6   6      105.63      107.70      5.43 o 
  -3   6   6       49.85       50.06      3.52 o 
  -2   6   6      588.88      564.75     14.11 o 
  -1   6   6      460.46      425.74     10.78 o 
   0   6   6      720.71      702.59     16.39 o 
   1   6   6      158.06      143.79      4.48 o 
   2   6   6     1247.34     1185.96     20.54 o 
   3   6   6      169.56      172.94      4.22 o 
   4   6   6      179.92      182.72      4.41 o 
   5   6   6      239.13      226.81      5.09 o 
   6   6   6      969.67      944.62     15.14 o 
   7   6   6       27.49       26.67      2.07 o 
   8   6   6       57.56       57.59      2.56 o 
   9   6   6       13.32       14.73      2.96 o 
  10   6   6      109.00      105.18      4.27 o 
  -5   7   6        8.87        9.10      4.13 o 
  -4   7   6      148.06      143.83      6.37 o 
  -3   7   6       17.24       15.67      2.76 o 
  -2   7   6      150.72      138.79      7.89 o 
  -1   7   6      394.11      381.34     34.29 o 
   0   7   6     2135.39     2048.69     58.05 o 
   1   7   6      102.94       80.80      5.25 o 
   2   7   6      763.86      779.78     16.50 o 
   3   7   6      151.94      144.28      4.90 o 
   4   7   6     1967.68     1901.21     32.39 o 
   5   7   6       23.75       18.89      1.83 o 
   6   7   6       19.48       16.62      1.93 o 
   7   7   6      258.07      249.27      5.50 o 
   8   7   6      401.78      406.67      8.40 o 
   9   7   6       24.07       25.36      2.57 o 
  10   7   6        1.82        2.60      3.30 o 
  -4   8   6        7.38        6.15      7.52 o 
  -3   8   6      246.14      226.57     11.68 o 
  -2   8   6      152.92      138.33      8.46 o 
  -1   8   6       75.96       74.87      4.72 o 
   0   8   6       14.40       11.77      3.56 o 
   1   8   6      586.11      574.97     18.85 o 
   2   8   6      887.70      860.09     18.27 o 
   3   8   6       22.77       23.91      2.50 o 
   4   8   6       80.27       79.39      3.83 o 
   5   8   6      762.44      712.99     13.37 o 
   6   8   6      338.68      334.91      7.41 o 
   7   8   6      203.49      201.99      5.68 o 
   8   8   6        9.86        5.72      2.54 o 
   9   8   6       60.27       61.58      3.74 o 
  10   8   6       39.88       43.28      5.15 o 
  -3   9   6        5.07        6.29      5.23 o 
  -2   9   6       42.93       40.75      8.09 o 
  -1   9   6      591.16      546.77     15.61 o 
   0   9   6       25.85       20.13      5.47 o 
   1   9   6      239.33      229.81      7.96 o 
   2   9   6        1.65        0.71      2.60 o 
   3   9   6      450.66      451.56     12.96 o 
   4   9   6      131.40      133.04      5.19 o 
   5   9   6        5.88        7.16      2.55 o 
   6   9   6       51.15       52.92      2.86 o 
   7   9   6      275.49      280.90      6.99 o 
   8   9   6        1.12        2.13      2.56 o 
   9   9   6      102.73      111.94      5.61 o 
  -2  10   6       12.02       11.68      5.22 o 
  -1  10   6        2.12        6.06      4.27 o 
   0  10   6      107.66      110.49      6.28 o 
   1  10   6      110.89      115.64      5.79 o 
   2  10   6       34.69       32.77      3.14 o 
   3  10   6      103.82      103.84      4.79 o 
   4  10   6       37.85       40.79      3.52 o 
   5  10   6        4.75        5.54      2.69 o 
   6  10   6       27.05       18.92      3.98 o 
   7  10   6       28.63       28.38      3.00 o 
   8  10   6       45.59       45.99      4.44 o 
   0  11   6       26.70       22.32      6.84 o 
   1  11   6       11.45       12.71      4.26 o 
   2  11   6       55.33       56.21      4.10 o 
   3  11   6       14.15       11.51      3.00 o 
   4  11   6       40.92       46.81      3.92 o 
   5  11   6       40.02       47.36      6.06 o 
   6  11   6        1.66       -0.96      3.35 o 
   7  11   6      105.30       87.22      8.58 o 
   2  12   6       85.55       69.62     11.16 o 
   3  12   6        5.30        4.55      3.56 o 
   4  12   6        2.49        5.48      3.61 o 
   5  12   6      166.54      167.56      8.15 o 
   6  12   6       44.70       47.05      7.07 o 
  -3  -8   7       53.21       46.29      7.27 o 
  -2  -8   7       26.81       39.65     10.25 o 
  -1  -8   7       41.08       43.06     10.03 o 
   0  -8   7       34.35       30.08     10.03 o 
   1  -8   7       23.48       50.13     10.71 o 
  -5  -7   7        8.30        6.47      4.00 o 
  -4  -7   7        6.79        9.37      3.63 o 
  -3  -7   7       61.21       52.58     11.05 o 
  -2  -7   7        0.91       -1.77      5.24 o 
  -1  -7   7      106.49       92.51     12.30 o 
   0  -7   7       29.73       44.43      9.80 o 
   1  -7   7      234.93      240.84     18.91 o 
   2  -7   7       40.88       33.27      8.89 o 
   3  -7   7        8.27        4.10      7.06 o 
  -6  -6   7      130.45      131.93      7.16 o 
  -5  -6   7      159.30      174.46      8.50 o 
  -4  -6   7        2.72       -0.08      3.15 o 
  -3  -6   7        4.75        4.78      3.04 o 
  -2  -6   7      177.35      170.58      9.96 o 
  -1  -6   7       17.53       19.34      4.82 o 
   0  -6   7       14.65        9.80      7.29 o 
   1  -6   7        9.77       11.16      7.06 o 
   2  -6   7      497.08      472.80     26.66 o 
   3  -6   7      108.96      109.60     11.62 o 
   4  -6   7       16.01       15.27      7.06 o 
   5  -6   7       24.95       27.57      8.20 o 
  -6  -5   7        1.11        1.97      3.69 o 
  -5  -5   7      145.24      139.25      7.01 o 
  -4  -5   7      462.74      457.77     14.07 o 
  -3  -5   7       70.62       79.57      6.00 o 
  -2  -5   7       85.54       83.42      4.49 o 
  -1  -5   7       68.60       66.29      3.77 o 
   0  -5   7      800.30      766.43     24.62 o 
   1  -5   7       69.23       69.50      9.80 o 
   2  -5   7       39.89       35.32      7.75 o 
   3  -5   7      251.10      221.02     15.95 o 
   4  -5   7      538.09      490.35     26.66 o 
   5  -5   7        3.97       -2.73      5.70 o 
   6  -5   7        4.00        2.49      3.19 o 
  -7  -4   7      185.44      177.76      7.14 o 
  -6  -4   7      232.61      237.52      7.38 o 
  -5  -4   7        5.34        1.15      2.36 o 
  -4  -4   7       10.77        9.36      1.70 o 
  -3  -4   7      525.72      504.67     13.94 o 
  -2  -4   7        4.32        4.06      2.43 o 
  -1  -4   7       43.62       48.28      5.16 o 
   0  -4   7       10.02        6.77      3.83 o 
   1  -4   7     1617.25     1508.10     41.44 o 
   2  -4   7      370.86      385.35     12.43 o 
   3  -4   7      402.04      403.31     22.79 o 
   4  -4   7       24.65       25.55      3.08 o 
   5  -4   7      294.64      280.58     19.82 o 
   6  -4   7       58.81       56.64      9.23 o 
   7  -4   7        2.99        4.55      3.57 o 
  -7  -3   7       15.34       13.39      3.61 o 
  -6  -3   7       98.54       96.32      5.15 o 
  -5  -3   7      694.74      704.27     15.57 o 
  -4  -3   7      153.13      150.54      5.38 o 
  -3  -3   7      460.44      434.66     12.30 o 
  -2  -3   7      100.15      101.47      3.80 o 
  -1  -3   7     1073.31      998.80     23.64 o 
   0  -3   7       51.57       54.54      3.29 o 
   1  -3   7      482.33      465.72     11.88 o 
   2  -3   7      306.82      302.50     10.14 o 
   3  -3   7     1819.10     1665.76     45.17 o 
   4  -3   7        6.50        8.40      2.47 o 
   5  -3   7      879.94      798.19     23.13 o 
   6  -3   7        3.88        2.88      2.67 o 
   7  -3   7      175.11      165.39     13.90 o 
   8  -3   7       14.54       13.06      3.87 o 
  -7  -2   7      223.01      220.47      7.30 o 
  -6  -2   7        3.10        2.27      2.60 o 
  -5  -2   7      188.07      179.34      6.63 o 
  -4  -2   7      365.45      377.94     10.22 o 
  -3  -2   7       20.18       20.82      3.04 o 
  -2  -2   7      255.48      239.61      6.71 o 
  -1  -2   7      567.56      560.07     10.29 o 
   0  -2   7      599.18      564.64     11.72 o 
   1  -2   7      524.71      508.94      9.97 o 
   2  -2   7     1162.97     1135.93     25.61 o 
   3  -2   7     1227.31     1180.73     32.79 o 
   4  -2   7      343.14      334.56     10.96 o 
   5  -2   7      307.91      267.63     20.51 o 
   6  -2   7      173.18      167.45      7.27 o 
   7  -2   7      198.87      184.77     22.44 o 
   8  -2   7       13.22       16.33      4.01 o 
  -7  -1   7       14.09        9.00      4.02 o 
  -6  -1   7      120.60      117.54      4.85 o 
  -5  -1   7      281.11      270.61      7.88 o 
  -4  -1   7      672.24      651.59     12.46 o 
  -3  -1   7     1362.32     1361.02     23.24 o 
  -2  -1   7      428.77      421.30      8.98 o 
  -1  -1   7        6.23        6.91      1.47 o 
   0  -1   7     1156.81     1086.91     18.32 o 
   1  -1   7        4.57        3.24      0.93 o 
   2  -1   7      880.36      874.81     18.44 o 
   3  -1   7       20.40       18.84      1.42 o 
   4  -1   7     3392.55     3174.94     65.64 o 
   5  -1   7      620.67      606.63     13.90 o 
   6  -1   7      296.88      299.38      7.87 o 
   7  -1   7       26.39       20.48      2.26 o 
   8  -1   7      281.93      271.08     12.18 o 
   9  -1   7       36.07       36.94      4.89 o 
  -7   0   7       14.87        9.46      3.95 o 
  -6   0   7      174.27      182.12      5.89 o 
  -5   0   7        0.43        3.01      1.80 o 
  -4   0   7       23.48       23.05      2.01 o 
  -3   0   7      152.96      146.37      6.59 o 
  -2   0   7     1823.44     1838.57     25.81 o 
  -1   0   7       34.12       42.11      1.63 o 
   0   0   7      432.98      442.02      6.66 o 
   1   0   7      950.36      906.58     12.24 o 
   2   0   7     2013.18     1999.57     25.84 o 
   3   0   7      175.92      174.02      3.55 o 
   4   0   7       71.20       73.10      4.21 o 
   5   0   7      359.75      347.13      7.52 o 
   6   0   7      945.42      881.95     19.70 o 
   7   0   7       28.04       22.27      3.10 o 
   8   0   7       15.56       11.45      2.55 o 
   9   0   7       58.34       62.36      4.11 o 
  -7   1   7       36.22       33.13      3.66 o 
  -6   1   7       35.30       36.24      3.31 o 
  -5   1   7      287.83      270.41      8.19 o 
  -4   1   7      946.83      972.73     27.46 o 
  -3   1   7       20.43       23.89      1.78 o 
  -2   1   7       18.11       20.31      1.60 o 
  -1   1   7      709.79      664.23     10.09 o 
   0   1   7      274.74      242.71      4.33 o 
   1   1   7      283.13      272.61      4.64 o 
   2   1   7        1.66        2.94      0.77 o 
   3   1   7     4101.56     4037.45     51.34 o 
   4   1   7      304.30      322.05      4.64 o 
   5   1   7      595.15      579.98      9.31 o 
   6   1   7       44.87       40.30      2.33 o 
   7   1   7      263.46      259.43      6.49 o 
   8   1   7       57.76       58.90      4.90 o 
   9   1   7       30.32       27.55      3.65 o 
  10   1   7       11.55       12.76      3.50 o 
  -7   2   7      217.99      222.75     10.40 o 
  -6   2   7       18.09       13.40      2.91 o 
  -5   2   7       33.49       32.48      2.96 o 
  -4   2   7      251.26      244.72      6.91 o 
  -3   2   7      795.43      761.68     13.78 o 
  -2   2   7        9.97        8.43      1.21 o 
  -1   2   7      145.28      151.81      3.11 o 
   0   2   7      240.14      222.48      4.08 o 
   1   2   7     1311.30     1250.40     17.63 o 
   2   2   7      241.01      240.14      3.85 o 
   3   2   7      376.99      366.68      5.46 o 
   4   2   7      400.63      431.11      6.34 o 
   5   2   7     1141.71     1188.42     14.87 o 
   6   2   7      442.77      421.68      7.32 o 
   7   2   7      350.52      346.78      7.24 o 
   8   2   7       37.74       41.74      3.14 o 
   9   2   7      105.64      106.75      6.10 o 
  10   2   7       15.65       22.06      3.28 o 
  -6   3   7       81.44       79.59      7.45 o 
  -5   3   7      625.12      633.13     20.71 o 
  -4   3   7       82.81       83.61      5.23 o 
  -3   3   7      101.39       99.88      3.48 o 
  -2   3   7      730.08      715.09     12.84 o 
  -1   3   7        3.92        5.10      1.22 o 
   0   3   7      966.54     1018.13     14.56 o 
   1   3   7      269.59      244.46      4.86 o 
   2   3   7     1696.77     1718.26     23.75 o 
   3   3   7       91.37       77.52      1.88 o 
   4   3   7     1385.68     1338.38     17.68 o 
   5   3   7      713.80      680.45      9.02 o 
   6   3   7      565.07      587.67      7.58 o 
   7   3   7        2.73        4.55      1.54 o 
   8   3   7      357.51      365.60      7.31 o 
   9   3   7       11.31        8.33      2.64 o 
  10   3   7       13.82       16.61      3.99 o 
  -6   4   7      133.82      136.28      4.89 o 
  -5   4   7        7.47        8.76      3.03 o 
  -4   4   7      363.55      347.32     10.13 o 
  -3   4   7      143.52      129.87      4.37 o 
  -2   4   7     1133.84     1145.33     22.11 o 
  -1   4   7       32.30       34.67      1.74 o 
   0   4   7     1143.30     1079.95     17.97 o 
   1   4   7      975.32     1022.63     16.99 o 
   2   4   7     2377.35     2429.21     36.28 o 
   3   4   7       30.18       26.40      1.80 o 
   4   4   7      584.92      589.95      7.87 o 
   5   4   7      546.01      549.12      7.75 o 
   6   4   7     1411.66     1395.58     18.30 o 
   7   4   7       44.87       45.39      1.73 o 
   8   4   7      531.52      531.44     19.80 o 
   9   4   7       69.51       68.92      3.62 o 
  10   4   7      341.39      325.70     11.43 o 
  -6   5   7       24.72       15.58      4.42 o 
  -5   5   7      103.39      121.28      7.16 o 
  -4   5   7      345.13      342.69     10.86 o 
  -3   5   7        3.15        6.03      2.71 o 
  -2   5   7       88.12       79.88      4.24 o 
  -1   5   7      199.86      202.12      7.15 o 
   0   5   7     2123.44     2055.63     37.57 o 
   1   5   7      327.33      339.44      6.21 o 
   2   5   7      224.28      207.78      4.64 o 
   3   5   7     1857.56     1850.30     25.61 o 
   4   5   7     1936.90     1925.88     26.64 o 
   5   5   7       77.27       82.82      2.33 o 
   6   5   7        5.77        4.64      1.29 o 
   7   5   7      327.69      327.11      5.56 o 
   8   5   7      201.42      196.14      4.55 o 
   9   5   7       10.41        9.49      2.25 o 
  10   5   7       27.37       26.31      2.74 o 
  -5   6   7       23.73       29.33      4.40 o 
  -4   6   7       11.98        6.82      3.23 o 
  -3   6   7      350.39      340.33     10.33 o 
  -2   6   7      379.14      364.92     10.38 o 
  -1   6   7        8.41       12.19      2.27 o 
   0   6   7       14.65       16.03      2.18 o 
   1   6   7     1224.03     1174.82     26.47 o 
   2   6   7     1100.46     1052.47     20.74 o 
   3   6   7      610.11      618.80     12.77 o 
   4   6   7        3.20        2.82      0.82 o 
   5   6   7      991.32      975.37     15.48 o 
   6   6   7      128.13      126.36      3.37 o 
   7   6   7      236.58      227.99      5.06 o 
   8   6   7       20.40       21.20      1.92 o 
   9   6   7      238.00      238.80     24.95 o 
  10   6   7       64.73       61.64      3.77 o 
  -4   7   7        4.39        1.73      4.70 o 
  -3   7   7       14.53       15.22      3.14 o 
  -2   7   7       32.21       35.78      3.25 o 
  -1   7   7      353.20      348.83     10.56 o 
   0   7   7       13.36       20.18      3.70 o 
   1   7   7       22.36       28.08      3.76 o 
   2   7   7      128.46      129.85      4.10 o 
   3   7   7      829.39      800.48     14.64 o 
   4   7   7        5.68        7.23      1.52 o 
   5   7   7      180.80      186.08      7.76 o 
   6   7   7        6.07        5.09      1.71 o 
   7   7   7        6.31        8.49      1.68 o 
   8   7   7      102.34      100.61      4.03 o 
   9   7   7        1.09        4.70      2.09 o 
  10   7   7       29.13       36.67      7.18 o 
  -4   8   7       36.09       41.43      4.50 o 
  -3   8   7       28.27       27.96      5.95 o 
  -2   8   7       78.93       92.81      7.30 o 
  -1   8   7        1.18        3.32      3.00 o 
   0   8   7      204.83      199.93      9.42 o 
   1   8   7       41.14       41.36      4.43 o 
   2   8   7      130.93      134.25      5.81 o 
   3   8   7        0.45        4.07      2.06 o 
   4   8   7       13.13       13.60      1.97 o 
   5   8   7       17.10       16.23      2.01 o 
   6   8   7      141.49      132.93      4.23 o 
   7   8   7       57.61       64.97      3.32 o 
   8   8   7       28.80       26.17      2.66 o 
   9   8   7       22.20       21.25      2.83 o 
  10   8   7      102.81       96.61      8.43 o 
  -3   9   7        0.95        6.61      9.34 o 
  -2   9   7       42.93       45.01      6.28 o 
  -1   9   7       59.62       65.57      6.24 o 
   0   9   7       77.67       89.37      6.58 o 
   1   9   7       89.15       88.64      6.23 o 
   2   9   7       54.95       52.81      4.05 o 
   3   9   7      397.49      373.05      9.76 o 
   4   9   7      213.49      198.01      6.51 o 
   5   9   7        6.80        0.77      3.19 o 
   6   9   7      118.15      114.24      4.09 o 
   7   9   7      148.20      155.69      5.09 o 
   8   9   7        1.86       -1.48      2.39 o 
   9   9   7       16.56       13.94      3.25 o 
  -2  10   7        9.90       -0.91      7.52 o 
  -1  10   7       35.96       42.71     11.51 o 
   0  10   7       25.31       19.53      4.87 o 
   1  10   7      309.24      305.88     10.27 o 
   2  10   7      139.14      156.77      6.82 o 
   3  10   7       31.87       32.41      3.29 o 
   4  10   7       50.89       44.14      3.68 o 
   5  10   7      501.95      463.20     11.83 o 
   6  10   7       67.63       69.17      4.48 o 
   7  10   7        4.42        5.72      2.59 o 
   8  10   7       73.43       75.06      5.22 o 
   0  11   7        6.41        1.69      4.31 o 
   1  11   7       51.65       51.71      5.80 o 
   2  11   7       57.20       43.39      5.42 o 
   3  11   7      492.27      499.08     14.80 o 
   4  11   7       40.31       40.21      4.51 o 
   5  11   7        8.77        7.88      3.71 o 
   6  11   7      147.16      154.05      7.52 o 
   7  11   7       46.23       50.60      5.16 o 
   3  12   7        2.21        4.88      3.78 o 
   4  12   7       51.98       42.49      4.78 o 
   5  12   7      154.05      161.32      9.79 o 
  -3  -7   8       41.22       37.41      4.42 o 
  -2  -7   8       28.67       19.82      9.80 o 
  -1  -7   8      154.51      124.41     15.04 o 
   0  -7   8      188.68      208.94     18.91 o 
   1  -7   8        9.80       14.35      8.89 o 
   2  -7   8        5.03       -1.59      7.97 o 
  -5  -6   8        5.24        7.29      4.06 o 
  -4  -6   8       97.32       93.64      6.34 o 
  -3  -6   8      567.72      580.23     16.16 o 
  -2  -6   8       39.17       40.16      4.12 o 
  -1  -6   8      269.06      256.34     20.51 o 
   0  -6   8        6.26       -4.78      6.84 o 
   1  -6   8      410.91      390.55     25.52 o 
   2  -6   8       26.07       24.38      8.66 o 
   3  -6   8       34.79       40.56      9.57 o 
   4  -6   8       60.34       51.72     10.25 o 
  -5  -5   8      137.47      140.69      7.39 o 
  -4  -5   8       10.77        7.37      3.54 o 
  -3  -5   8      137.29      127.32      8.10 o 
  -2  -5   8      173.05      159.64      6.66 o 
  -1  -5   8      740.53      720.86     18.25 o 
   0  -5   8       40.83       40.21      4.10 o 
   1  -5   8      427.22      406.27     25.98 o 
   2  -5   8       86.07       89.32     11.39 o 
   3  -5   8      229.73      232.64     17.54 o 
   4  -5   8       77.71       82.03     11.16 o 
   5  -5   8      122.14      126.46     13.67 o 
  -6  -4   8       19.85       22.28      3.45 o 
  -5  -4   8        1.01       -2.30      2.30 o 
  -4  -4   8      157.23      168.94      7.53 o 
  -3  -4   8       10.55       12.23      3.33 o 
  -2  -4   8      413.36      399.88     11.82 o 
  -1  -4   8      497.09      477.05     13.09 o 
   0  -4   8      361.97      355.63     10.23 o 
   1  -4   8      199.83      187.30      7.97 o 
   2  -4   8      301.97      315.74     11.18 o 
   3  -4   8      190.76      184.10     11.62 o 
   4  -4   8      210.50      197.69     15.15 o 
   5  -4   8        3.86        6.31      2.91 o 
   6  -4   8      321.40      304.38     11.38 o 
  -6  -3   8       26.72       35.20      5.02 o 
  -5  -3   8       13.33        7.31      3.68 o 
  -4  -3   8      253.09      239.56      7.23 o 
  -3  -3   8       40.05       43.06      3.91 o 
  -2  -3   8      180.48      181.24      5.38 o 
  -1  -3   8      279.24      271.11     12.09 o 
   0  -3   8     1429.35     1346.01     31.03 o 
   1  -3   8      182.62      168.66      6.06 o 
   2  -3   8      177.99      184.25     13.90 o 
   3  -3   8       21.63       30.23      3.26 o 
   4  -3   8      520.23      500.12     23.70 o 
   5  -3   8        1.51        4.43      2.73 o 
   6  -3   8       14.36       12.63      3.65 o 
   7  -3   8      184.34      188.21     15.95 o 
  -6  -2   8       65.56       70.72      5.23 o 
  -5  -2   8        3.51       -1.49      2.35 o 
  -4  -2   8        1.23        4.40      3.16 o 
  -3  -2   8      393.54      382.88      9.59 o 
  -2  -2   8      640.68      612.98     13.27 o 
  -1  -2   8      275.59      267.85      7.86 o 
   0  -2   8        9.08        4.78      1.82 o 
   1  -2   8      964.53      895.30     17.58 o 
   2  -2   8      887.43      819.54     18.11 o 
   3  -2   8       33.22       36.63      3.32 o 
   4  -2   8        1.80        1.09      2.28 o 
   5  -2   8      237.90      243.41      9.21 o 
   6  -2   8      497.50      464.98     27.34 o 
   7  -2   8       57.90       52.47      4.78 o 
   8  -2   8        5.21        8.59      3.85 o 
  -7  -1   8       10.59        3.00      4.04 o 
  -6  -1   8       61.43       62.69      4.19 o 
  -5  -1   8      244.34      239.92      9.99 o 
  -4  -1   8        2.05        3.90      2.26 o 
  -3  -1   8       74.07       72.59      3.24 o 
  -2  -1   8      281.46      281.76      8.71 o 
  -1  -1   8     2164.82     2110.58     34.58 o 
   0  -1   8       36.92       35.01      2.05 o 
   1  -1   8      527.88      513.87      9.51 o 
   2  -1   8      289.38      277.30      5.79 o 
   3  -1   8      835.55      838.10     21.74 o 
   4  -1   8       85.61       80.92      3.54 o 
   5  -1   8       49.56       50.32      2.73 o 
   6  -1   8      297.24      297.96     11.80 o 
   7  -1   8      131.96      140.13      7.95 o 
   8  -1   8        4.07        5.87      3.50 o 
  -7   0   8       60.12       66.62      5.44 o 
  -6   0   8        1.84        8.26      4.12 o 
  -5   0   8        3.27        1.77      2.46 o 
  -4   0   8      148.32      155.99      4.35 o 
  -3   0   8      445.82      441.02      8.04 o 
  -2   0   8      137.82      149.48      5.25 o 
  -1   0   8       32.31       34.12      1.75 o 
   0   0   8     1248.72     1248.43     18.91 o 
   1   0   8     1641.60     1594.48     23.69 o 
   2   0   8     1348.73     1357.32     22.50 o 
   3   0   8      691.67      668.76     11.74 o 
   4   0   8      296.77      294.68      5.95 o 
   5   0   8      405.73      396.76      8.52 o 
   6   0   8      369.22      355.67      9.31 o 
   7   0   8       41.58       46.02      3.27 o 
   8   0   8      119.03      127.80      5.19 o 
   9   0   8        9.94       12.87      6.04 o 
  -6   1   8      254.58      248.42      8.91 o 
  -5   1   8        5.79        6.13      2.55 o 
  -4   1   8      441.18      453.95     12.44 o 
  -3   1   8        4.49        3.96      2.24 o 
  -2   1   8     1031.90     1013.32     15.09 o 
  -1   1   8       48.26       34.53      1.70 o 
   0   1   8      794.36      822.35     11.62 o 
   1   1   8       22.21       22.75      1.33 o 
   2   1   8     1505.29     1544.28     20.30 o 
   3   1   8      269.16      275.93      4.46 o 
   4   1   8     3242.82     3082.95     44.47 o 
   5   1   8        0.02        1.78      1.36 o 
   6   1   8      496.74      489.42     10.31 o 
   7   1   8       37.21       33.37      2.51 o 
   8   1   8      330.81      332.27      8.69 o 
   9   1   8        6.62        3.42      2.98 o 
  -6   2   8       71.29       78.45      4.26 o 
  -5   2   8       26.12       27.92      3.09 o 
  -4   2   8      313.87      317.61      8.00 o 
  -3   2   8      281.79      282.16      8.23 o 
  -2   2   8      734.41      758.84     12.24 o 
  -1   2   8      112.91      120.14      2.89 o 
   0   2   8      668.62      638.71      9.78 o 
   1   2   8     1041.66     1108.99     15.92 o 
   2   2   8     2177.79     2127.12     29.37 o 
   3   2   8      132.13      127.90      2.64 o 
   4   2   8     1051.56     1076.90     14.48 o 
   5   2   8      553.53      550.01      7.82 o 
   6   2   8     1531.83     1501.97     22.22 o 
   7   2   8       57.98       62.44      3.30 o 
   8   2   8       55.38       56.11      3.39 o 
   9   2   8      178.08      178.63      7.90 o 
  10   2   8       80.70       77.28      4.39 o 
  -6   3   8        1.59        1.02      3.22 o 
  -5   3   8      111.30      115.53      9.45 o 
  -4   3   8      322.88      326.39      7.59 o 
  -3   3   8      119.78      115.86      5.62 o 
  -2   3   8      201.68      183.53      4.79 o 
  -1   3   8      831.81      841.49     13.73 o 
   0   3   8      737.09      755.76     11.82 o 
   1   3   8      184.31      183.91      4.60 o 
   2   3   8      833.19      865.82     12.66 o 
   3   3   8     3575.62     3566.43     45.60 o 
   4   3   8      392.77      397.45      6.04 o 
   5   3   8      372.48      366.27      5.73 o 
   6   3   8      244.19      236.33      4.63 o 
   7   3   8      398.73      410.63      7.56 o 
   8   3   8      509.56      479.54     16.52 o 
   9   3   8       33.62       31.18      3.12 o 
  10   3   8        6.12        6.38      5.58 o 
  -6   4   8       77.40       77.70      4.29 o 
  -5   4   8       14.80       14.75      2.71 o 
  -4   4   8       60.79       57.28      3.55 o 
  -3   4   8      240.78      245.52      6.70 o 
  -2   4   8      141.93      137.84      4.69 o 
  -1   4   8      299.56      294.29      5.86 o 
   0   4   8       69.33       77.40      3.18 o 
   1   4   8     1333.86     1291.02     21.38 o 
   2   4   8      416.42      419.80      7.81 o 
   3   4   8       65.12       66.09      1.82 o 
   4   4   8      764.80      786.13     11.35 o 
   5   4   8      837.82      862.59     12.44 o 
   6   4   8       39.25       35.04      1.63 o 
   7   4   8      153.32      155.74      3.67 o 
   8   4   8        4.37        4.29      1.93 o 
   9   4   8       80.80       81.88      4.31 o 
  10   4   8       54.51       40.93      8.09 o 
  -5   5   8       40.52       36.84      4.69 o 
  -4   5   8        3.55        1.81      3.26 o 
  -3   5   8        5.50        7.31      1.71 o 
  -2   5   8      101.67       94.22      4.37 o 
  -1   5   8      214.88      201.84      4.97 o 
   0   5   8        7.44        6.80      1.58 o 
   1   5   8      113.56      114.31      3.61 o 
   2   5   8     1202.69     1166.90     19.42 o 
   3   5   8       41.34       39.67      2.04 o 
   4   5   8      999.86      962.35     14.98 o 
   5   5   8       91.82       86.17      2.45 o 
   6   5   8      237.81      248.23      5.52 o 
   7   5   8      145.81      137.27      3.46 o 
   8   5   8       33.86       32.64      2.68 o 
   9   5   8        6.62        6.94      2.22 o 
  10   5   8        6.95        0.48      2.59 o 
  -5   6   8       20.33       23.07      4.50 o 
  -4   6   8       79.35       81.37      5.48 o 
  -3   6   8       29.23       28.49      3.74 o 
  -2   6   8      157.91      164.27      6.50 o 
  -1   6   8       73.16       72.96      3.69 o 
   0   6   8      106.97       99.46      4.60 o 
   1   6   8       39.60       38.00      2.82 o 
   2   6   8       12.96       14.68      4.27 o 
   3   6   8      139.12      133.66      3.44 o 
   4   6   8      151.64      146.14      3.52 o 
   5   6   8     1159.88     1077.70     17.06 o 
   6   6   8     1161.33     1135.61     18.02 o 
   7   6   8       19.60       17.00      1.92 o 
   8   6   8       50.94       56.22      3.41 o 
   9   6   8       13.48       15.54      2.65 o 
  10   6   8        5.31        2.45      2.67 o 
  -4   7   8       79.32       93.65      6.04 o 
  -3   7   8       37.08       39.96      4.10 o 
  -2   7   8       34.18       34.43      5.54 o 
  -1   7   8      412.32      420.34     11.20 o 
   0   7   8       38.22       41.94      3.13 o 
   1   7   8      469.06      448.65     14.07 o 
   2   7   8       32.32       32.46      4.53 o 
   3   7   8     1002.77      982.67     19.80 o 
   4   7   8      171.06      161.69      4.47 o 
   5   7   8       41.91       41.90      2.45 o 
   6   7   8       32.20       32.71      2.99 o 
   7   7   8      777.02      751.31     12.67 o 
   8   7   8      266.43      259.58      5.83 o 
   9   7   8        5.04        2.59      2.64 o 
  10   7   8        0.60       -2.28      3.37 o 
  -3   8   8      222.97      213.24      8.37 o 
  -2   8   8       70.00       73.40      4.72 o 
  -1   8   8       77.05       72.38      5.36 o 
   0   8   8        3.92        0.95      3.50 o 
   1   8   8      454.67      424.72     15.63 o 
   2   8   8        0.59       -0.50      2.48 o 
   3   8   8       72.94       72.10      3.28 o 
   4   8   8     1248.19     1181.81     23.41 o 
   5   8   8     1226.94     1189.97     21.36 o 
   6   8   8        4.01        4.42      1.93 o 
   7   8   8      189.85      187.24      5.45 o 
   8   8   8        8.71       10.51      2.53 o 
   9   8   8      183.27      189.02      7.39 o 
  -2   9   8       47.76       50.14      6.91 o 
  -1   9   8      246.04      224.71      9.24 o 
   0   9   8        2.10        5.18      3.93 o 
   1   9   8       51.58       53.93      5.45 o 
   2   9   8      365.50      365.19     14.95 o 
   3   9   8      449.16      441.49     15.84 o 
   4   9   8        2.29        2.04      2.47 o 
   5   9   8       20.95       21.38      2.28 o 
   6   9   8      576.64      554.71     11.35 o 
   7   9   8      186.06      194.36      5.80 o 
   8   9   8        9.81        6.16      2.49 o 
   9   9   8      115.47      123.50      5.60 o 
  -1  10   8        2.45       -3.61      4.76 o 
   0  10   8       29.09       29.16      6.49 o 
   1  10   8       59.93       57.26      8.56 o 
   2  10   8       21.74       22.89      3.71 o 
   3  10   8       70.96       75.54      6.96 o 
   4  10   8      445.91      462.23     11.83 o 
   5  10   8        2.66        2.42      2.87 o 
   6  10   8      233.90      232.50      6.31 o 
   7  10   8        0.01        1.57      2.57 o 
   8  10   8      117.99      130.49      5.64 o 
   1  11   8        8.19        6.47      4.54 o 
   2  11   8        5.65        4.65      4.21 o 
   3  11   8        3.68        0.15      4.26 o 
   4  11   8       36.55       36.40      4.51 o 
   5  11   8       13.06       10.86      3.95 o 
   6  11   8       11.73       16.78      4.35 o 
   7  11   8       25.77       15.37      3.11 o 
   4  12   8       41.55       36.43      5.58 o 
   5  12   8      135.69      133.75     14.58 o 
  -1  -7   9       45.57       29.85     10.71 o 
   0  -7   9      135.50      120.54     16.18 o 
  -3  -6   9       27.02       29.98      5.72 o 
  -2  -6   9       21.17       22.75      4.30 o 
  -1  -6   9       57.32       57.65      9.57 o 
   0  -6   9      125.83      114.38     15.04 o 
   1  -6   9       35.69       52.18     11.39 o 
   2  -6   9      282.58      296.67     22.79 o 
   3  -6   9       57.94       54.46     11.62 o 
  -4  -5   9      120.14      120.28      6.80 o 
  -3  -5   9        2.85        5.79      3.67 o 
  -2  -5   9        9.89        8.32      3.51 o 
  -1  -5   9      150.61      164.59      7.02 o 
   0  -5   9      196.86      208.68      9.35 o 
   1  -5   9        3.64        4.06      3.32 o 
   2  -5   9       25.95       23.92      9.57 o 
   3  -5   9      446.12      446.37     27.80 o 
   4  -5   9      115.22      101.62     12.99 o 
   5  -5   9       11.20       13.31      5.35 o 
  -5  -4   9       34.64       42.90      5.05 o 
  -4  -4   9       44.80       44.98      7.07 o 
  -3  -4   9      220.35      213.80      9.97 o 
  -2  -4   9      126.75      127.36      8.70 o 
  -1  -4   9       25.62       32.74      3.70 o 
   0  -4   9      185.53      174.53      6.95 o 
   1  -4   9      446.80      454.01     15.39 o 
   2  -4   9      200.38      205.46      8.73 o 
   3  -4   9       55.10       68.70      5.01 o 
   4  -4   9        0.20       -0.08      2.72 o 
   5  -4   9      212.73      227.51     16.41 o 
   6  -4   9        7.84        6.23      3.62 o 
  -5  -3   9      273.05      278.64      8.92 o 
  -4  -3   9       18.74       19.21      3.12 o 
  -3  -3   9      138.64      141.14      7.01 o 
  -2  -3   9      567.53      547.61     12.06 o 
  -1  -3   9      639.84      625.94     16.57 o 
   0  -3   9       36.60       38.50      3.56 o 
   1  -3   9       50.86       57.93      4.50 o 
   2  -3   9      781.31      757.28     31.44 o 
   3  -3   9      273.75      285.41     13.90 o 
   4  -3   9       65.03       71.95     11.16 o 
   5  -3   9      136.10      135.72      6.94 o 
   6  -3   9       24.93       33.31      4.26 o 
   7  -3   9      147.03      145.20     10.03 o 
  -6  -2   9        2.49        0.51      3.00 o 
  -5  -2   9       10.13        6.35      2.71 o 
  -4  -2   9      190.10      191.59      6.61 o 
  -3  -2   9      304.94      307.66      8.43 o 
  -2  -2   9      479.61      455.37     10.81 o 
  -1  -2   9       13.73       13.85      3.06 o 
   0  -2   9     1084.28     1065.75     21.11 o 
   1  -2   9      229.16      216.16      5.78 o 
   2  -2   9      665.28      651.68     14.92 o 
   3  -2   9       36.96       31.37      3.54 o 
   4  -2   9      329.82      321.25     11.39 o 
   5  -2   9       32.87       22.23      3.48 o 
   6  -2   9      309.53      315.94     11.70 o 
   7  -2   9       26.18       23.63      4.08 o 
  -6  -1   9       82.40       84.93      4.60 o 
  -5  -1   9        5.11        3.18      2.65 o 
  -4  -1   9       95.95       92.13      4.59 o 
  -3  -1   9       71.20       70.53      3.43 o 
  -2  -1   9      671.60      676.40     15.05 o 
  -1  -1   9        3.21        3.43      1.77 o 
   0  -1   9     1802.43     1775.03     29.53 o 
   1  -1   9       14.81       13.96      2.10 o 
   2  -1   9      841.26      818.66     16.39 o 
   3  -1   9      349.22      341.08     10.10 o 
   4  -1   9     1032.51     1024.37     33.33 o 
   5  -1   9       47.04       47.99      2.90 o 
   6  -1   9      104.36      102.17      8.67 o 
   7  -1   9       15.00       14.16      1.94 o 
   8  -1   9       57.19       68.09      5.54 o 
  -6   0   9       58.99       54.13      5.18 o 
  -5   0   9        3.54        2.50      2.96 o 
  -4   0   9       25.95       35.17      4.86 o 
  -3   0   9      357.98      362.49      8.61 o 
  -2   0   9       88.21       91.27      3.98 o 
  -1   0   9      163.52      168.04      5.44 o 
   0   0   9      346.88      347.88      7.30 o 
   1   0   9      874.78      909.36     15.93 o 
   2   0   9     2153.20     2114.10     34.46 o 
   3   0   9       46.02       51.10      2.33 o 
   4   0   9        8.47        7.24      1.86 o 
   5   0   9     1490.74     1448.89     31.40 o 
   6   0   9       52.38       56.16      3.25 o 
   7   0   9      174.42      171.78      5.88 o 
   8   0   9        0.88        1.49      2.44 o 
   9   0   9      170.11      177.36      7.29 o 
  -6   1   9        3.35        0.99      5.17 o 
  -5   1   9       81.25       93.09      7.33 o 
  -4   1   9       20.77       25.42      3.82 o 
  -3   1   9       48.87       48.92      2.77 o 
  -2   1   9      223.84      242.77      5.86 o 
  -1   1   9     1498.27     1455.70     23.27 o 
   0   1   9       83.58       86.53      4.38 o 
   1   1   9      189.07      179.75      4.60 o 
   2   1   9       34.72       41.40      2.28 o 
   3   1   9      828.69      832.65     12.46 o 
   4   1   9     1265.21     1206.32     22.56 o 
   5   1   9       44.09       45.26      2.43 o 
   6   1   9        3.18        6.12      2.16 o 
   7   1   9      194.44      208.82     10.00 o 
   8   1   9        2.02       -0.68      2.74 o 
   9   1   9        3.80        2.36      2.98 o 
  -6   2   9       47.76       47.11      4.68 o 
  -5   2   9        0.74       -0.36      2.63 o 
  -4   2   9       43.48       45.36      4.54 o 
  -3   2   9       50.63       47.96      4.14 o 
  -2   2   9       59.03       60.28      2.45 o 
  -1   2   9        5.78        8.42      1.65 o 
   0   2   9     2003.63     1993.69     26.56 o 
   1   2   9     1528.09     1515.37     21.51 o 
   2   2   9       55.64       60.31      2.44 o 
   3   2   9       32.90       27.96      1.35 o 
   4   2   9      615.69      654.06     10.53 o 
   5   2   9       22.39       27.70      1.84 o 
   6   2   9       56.47       55.73      2.55 o 
   7   2   9       42.45       45.52      3.06 o 
   8   2   9      147.60      152.83      5.47 o 
   9   2   9       59.89       60.77      3.96 o 
  -5   3   9        0.37        1.78      2.99 o 
  -4   3   9        5.32        2.12      2.53 o 
  -3   3   9       63.97       63.76      5.02 o 
  -2   3   9      434.54      414.21      8.63 o 
  -1   3   9        0.02        2.15      1.92 o 
   0   3   9      572.94      566.26     11.48 o 
   1   3   9      279.18      293.85      5.43 o 
   2   3   9     1022.68      974.28     14.21 o 
   3   3   9      202.80      197.36      3.64 o 
   4   3   9      140.22      139.15      2.96 o 
   5   3   9        2.19        4.93      1.67 o 
   6   3   9       20.76       22.24      2.86 o 
   7   3   9      156.20      149.35      4.04 o 
   8   3   9       71.49       69.88      3.36 o 
   9   3   9       57.32       64.17      3.45 o 
  10   3   9       65.08       70.77      5.51 o 
  -5   4   9       31.10       30.27      6.17 o 
  -4   4   9        2.07       -2.48      2.48 o 
  -3   4   9      136.96      135.79      5.13 o 
  -2   4   9       13.43        9.54      2.27 o 
  -1   4   9      806.15      743.87     12.58 o 
   0   4   9      696.64      645.10     11.71 o 
   1   4   9      983.42     1010.24     17.22 o 
   2   4   9     1805.67     1739.35     28.51 o 
   3   4   9      733.17      736.20     11.80 o 
   4   4   9      113.77      115.77      2.73 o 
   5   4   9      729.07      750.31     11.06 o 
   6   4   9      179.86      188.86      3.90 o 
   7   4   9       97.84      112.76      3.72 o 
   8   4   9       40.90       39.45      3.15 o 
   9   4   9       94.86       99.40      4.77 o 
  10   4   9       23.85       24.41      3.59 o 
  -5   5   9      110.26      129.34      8.50 o 
  -4   5   9       26.34       27.70      2.40 o 
  -3   5   9      135.46      137.52      4.81 o 
  -2   5   9       35.58       40.22      2.72 o 
  -1   5   9      575.82      568.22     13.69 o 
   0   5   9       77.11       72.24      3.11 o 
   1   5   9      332.19      300.55      7.08 o 
   2   5   9        7.84        5.01      1.71 o 
   3   5   9     1775.48     1754.10     26.42 o 
   4   5   9      668.79      627.30     10.31 o 
   5   5   9       50.52       50.26      2.17 o 
   6   5   9      181.06      171.47      3.86 o 
   7   5   9      757.47      719.62     12.48 o 
   8   5   9       55.26       46.32      3.05 o 
   9   5   9       84.65       79.52      5.21 o 
  10   5   9      118.73      127.44      6.85 o 
  -4   6   9       66.49       70.98      5.57 o 
  -3   6   9      146.71      150.57      8.85 o 
  -2   6   9       51.61       53.54      4.27 o 
  -1   6   9      311.16      301.52      8.38 o 
   0   6   9      795.96      810.69     19.73 o 
   1   6   9     1999.89     1952.75     36.04 o 
   2   6   9      100.74      100.49      3.40 o 
   3   6   9      223.43      216.97      5.00 o 
   4   6   9      305.49      329.47      6.81 o 
   5   6   9     1154.98     1140.87     18.05 o 
   6   6   9       41.79       43.12      2.28 o 
   7   6   9        7.47        7.82      1.81 o 
   8   6   9      172.06      179.66      4.75 o 
   9   6   9      159.98      163.45     13.25 o 
  10   6   9       31.44       20.98      3.42 o 
  -3   7   9        0.94        0.58      3.49 o 
  -2   7   9      150.07      158.14     15.04 o 
  -1   7   9       17.92       19.61      2.86 o 
   0   7   9       28.61       32.18      3.39 o 
   1   7   9        9.60        6.92      2.48 o 
   2   7   9     1365.84     1330.26     26.30 o 
   3   7   9      506.11      496.61     11.18 o 
   4   7   9       74.80       78.78      3.47 o 
   5   7   9        7.07       10.67      1.49 o 
   6   7   9      301.27      286.45      5.82 o 
   7   7   9       23.45       21.57      2.08 o 
   8   7   9       56.01       54.39      2.81 o 
   9   7   9        9.41       11.34      2.80 o 
  -3   8   9        0.56        3.20      5.86 o 
  -2   8   9       56.41       61.57      7.18 o 
  -1   8   9       28.02       34.67      3.47 o 
   0   8   9      613.36      603.40     15.72 o 
   1   8   9        1.14        1.49      2.43 o 
   2   8   9      122.89      117.54      4.68 o 
   3   8   9       91.41       88.34      3.83 o 
   4   8   9      461.72      445.25     11.74 o 
   5   8   9        0.99        0.73      1.93 o 
   6   8   9       42.00       45.92      2.87 o 
   7   8   9        1.12        3.24      2.28 o 
   8   8   9        4.82        5.71      2.55 o 
   9   8   9        8.26        2.04      2.13 o 
  -2   9   9       47.83       58.26      4.94 o 
  -1   9   9       32.73       42.85      5.04 o 
   0   9   9        2.16        3.64      4.41 o 
   1   9   9      185.23      174.05     16.52 o 
   2   9   9       59.88       68.28      4.85 o 
   3   9   9      190.96      180.03      5.83 o 
   4   9   9       95.96       98.84      4.30 o 
   5   9   9      123.43      114.11      4.25 o 
   6   9   9        0.88        3.24      2.17 o 
   7   9   9      198.72      190.51      5.80 o 
   8   9   9        2.08        4.33      2.83 o 
   9   9   9       12.03       16.56      3.35 o 
   0  10   9       38.91       41.59      6.23 o 
   1  10   9      106.45       96.08     15.27 o 
   2  10   9        0.63       -0.47      3.09 o 
   3  10   9       14.67       12.21      3.58 o 
   4  10   9      109.82      103.94      9.00 o 
   5  10   9      207.74      207.92      5.95 o 
   6  10   9       10.11        7.79      2.57 o 
   7  10   9        2.44       -0.42      2.65 o 
   8  10   9       46.59       48.60      3.92 o 
   1  11   9       32.72       39.01      6.08 o 
   2  11   9      221.12      215.58     21.08 o 
   3  11   9      150.02      137.32      8.95 o 
   4  11   9       16.40       12.45      4.90 o 
   5  11   9        9.80       10.61      3.92 o 
   6  11   9      328.25      317.12     11.47 o 
   7  11   9       72.96       74.09      4.33 o 
  -1  -6  10       14.20       22.02      4.87 o 
   0  -6  10      102.37      111.37      7.25 o 
   1  -6  10      307.56      331.08     25.75 o 
  -3  -5  10        6.01        4.45      3.82 o 
  -2  -5  10      245.30      255.77      9.68 o 
  -1  -5  10       78.54       80.77     13.67 o 
   0  -5  10        4.75        0.99      3.87 o 
   1  -5  10        4.31        3.06      3.99 o 
   2  -5  10      124.97      151.82     11.85 o 
   3  -5  10       27.64       28.70      4.40 o 
   4  -5  10      165.93      184.79      9.06 o 
  -4  -4  10      318.41      317.36     19.67 o 
  -3  -4  10       74.92       89.81      5.90 o 
  -2  -4  10      176.87      178.28     12.17 o 
  -1  -4  10       48.52       48.69      4.47 o 
   0  -4  10      407.57      430.03     15.49 o 
   1  -4  10       10.20        6.75      3.55 o 
   2  -4  10      420.00      406.15     14.62 o 
   3  -4  10        8.04        5.81      3.48 o 
   4  -4  10      200.99      214.63      9.58 o 
   5  -4  10        5.54        4.02      5.81 o 
  -4  -3  10       99.69      107.94      5.12 o 
  -3  -3  10        4.82        1.61      2.56 o 
  -2  -3  10      240.70      230.58      8.29 o 
  -1  -3  10       52.62       47.49      5.23 o 
   0  -3  10      150.51      155.78      6.68 o 
   1  -3  10       27.24       32.51      4.16 o 
   2  -3  10        5.27        4.15      2.98 o 
   3  -3  10      419.85      413.11     15.27 o 
   4  -3  10      135.93      147.65      7.47 o 
   5  -3  10       65.15       55.91      4.87 o 
   6  -3  10       72.99       80.43      6.00 o 
  -5  -2  10       49.80       52.47      4.54 o 
  -4  -2  10       61.84       69.22      4.79 o 
  -3  -2  10       95.87      113.10     10.55 o 
  -2  -2  10      215.81      223.49      6.89 o 
  -1  -2  10       27.37       22.30      2.75 o 
   0  -2  10        3.68        3.74      2.14 o 
   1  -2  10     1369.25     1305.63     25.24 o 
   2  -2  10      135.66      119.49      6.52 o 
   3  -2  10       88.00       88.84      5.52 o 
   4  -2  10       78.44       75.14      5.07 o 
   5  -2  10      374.61      367.61     13.90 o 
   6  -2  10        2.82        3.65      3.46 o 
   7  -2  10        2.99        6.30      3.87 o 
  -5  -1  10       85.55       91.94      4.90 o 
  -4  -1  10        7.33        6.47      2.76 o 
  -3  -1  10       31.11       31.66      3.29 o 
  -2  -1  10       45.42       45.86      2.98 o 
  -1  -1  10       89.75       92.60      6.09 o 
   0  -1  10      214.97      213.18      6.37 o 
   1  -1  10      153.35      130.28      4.70 o 
   2  -1  10      643.34      615.00     14.92 o 
   3  -1  10      576.00      570.74     13.91 o 
   4  -1  10      134.06      129.22      5.31 o 
   5  -1  10      114.24      108.59      5.93 o 
   6  -1  10      417.32      403.53     10.20 o 
   7  -1  10      225.96      236.72     16.52 o 
   8  -1  10        8.48        7.41      4.06 o 
  -5   0  10        0.08        1.62      3.79 o 
  -4   0  10      373.07      385.47      9.39 o 
  -3   0  10      122.14      129.62      4.80 o 
  -2   0  10       44.07       44.73      2.98 o 
  -1   0  10       13.39       13.72      2.30 o 
   0   0  10      909.67      878.81     15.77 o 
   1   0  10       50.27       48.62      2.54 o 
   2   0  10       10.65       10.75      1.82 o 
   3   0  10       54.78       52.42      2.77 o 
   4   0  10      376.04      373.54      9.95 o 
   5   0  10       10.40       10.59      2.43 o 
   6   0  10      103.59      111.03      4.80 o 
   7   0  10       28.91       29.25      3.04 o 
   8   0  10      233.23      243.16      8.17 o 
  -5   1  10       38.67       41.96      4.67 o 
  -4   1  10      198.07      207.65      8.02 o 
  -3   1  10      113.58      114.00      3.84 o 
  -2   1  10      438.12      459.26      8.81 o 
  -1   1  10        3.55        3.62      1.52 o 
   0   1  10        9.82        6.77      1.44 o 
   1   1  10      947.06      952.96     15.06 o 
   2   1  10      222.26      237.45      5.59 o 
   3   1  10      761.29      727.23     13.17 o 
   4   1  10      659.52      651.64     13.19 o 
   5   1  10      162.80      168.62      5.02 o 
   6   1  10      330.27      348.10      7.33 o 
   7   1  10      150.32      146.03      6.12 o 
   8   1  10       99.46      108.58      5.40 o 
   9   1  10       42.66       47.48      4.18 o 
  -5   2  10      103.65      113.98      7.97 o 
  -4   2  10       14.25       17.58      2.97 o 
  -3   2  10      237.64      235.50      6.64 o 
  -2   2  10      388.51      381.23     13.48 o 
  -1   2  10      673.88      697.75     16.39 o 
   0   2  10      246.18      231.75      5.12 o 
   1   2  10      410.20      434.65      8.01 o 
   2   2  10        9.86       13.37      1.51 o 
   3   2  10      395.09      387.40      6.96 o 
   4   2  10      536.45      523.32      8.89 o 
   5   2  10      861.27      836.09     16.50 o 
   6   2  10       17.43       19.46      2.38 o 
   7   2  10      152.74      158.52      5.53 o 
   8   2  10        0.07       -2.00      2.18 o 
   9   2  10      296.53      295.59      7.43 o 
  -5   3  10      230.56      236.71      7.33 o 
  -4   3  10       19.08       14.67      2.90 o 
  -3   3  10      141.86      128.61      4.86 o 
  -2   3  10        9.55       11.53      2.70 o 
  -1   3  10      404.28      426.07      8.77 o 
   0   3  10        7.73        5.04      1.48 o 
   1   3  10      367.85      382.94      8.81 o 
   2   3  10      430.57      448.98      9.39 o 
   3   3  10     2936.54     2995.69     40.54 o 
   4   3  10        5.76        7.03      1.46 o 
   5   3  10      481.22      466.82      8.50 o 
   6   3  10      484.01      483.30      9.65 o 
   7   3  10      391.14      380.74     14.01 o 
   8   3  10        4.45       10.53      3.30 o 
   9   3  10        1.68       -1.94      2.44 o 
  -4   4  10      210.46      217.72      9.69 o 
  -3   4  10      389.35      385.56      9.83 o 
  -2   4  10      129.66      125.49      5.43 o 
  -1   4  10      102.13       89.06      3.24 o 
   0   4  10      206.85      213.37      5.27 o 
   1   4  10      359.14      357.48      7.35 o 
   2   4  10       15.85       11.49      1.72 o 
   3   4  10      291.75      293.28      5.68 o 
   4   4  10     1211.22     1238.32     17.51 o 
   5   4  10      379.15      386.30      6.42 o 
   6   4  10      299.48      307.53     12.07 o 
   7   4  10       30.40       29.18      2.85 o 
   8   4  10      504.44      490.26     20.28 o 
   9   4  10       62.99       56.75      4.91 o 
  -4   5  10        7.78        6.19      3.29 o 
  -3   5  10       31.46       31.82      4.54 o 
  -2   5  10      371.18      354.82      8.86 o 
  -1   5  10       33.91       27.90      2.51 o 
   0   5  10      197.41      200.71      7.42 o 
   1   5  10       46.80       46.54      2.78 o 
   2   5  10     1375.12     1395.61     23.37 o 
   3   5  10      142.93      142.19      3.60 o 
   4   5  10      151.79      159.32      4.15 o 
   5   5  10       99.12      107.45      3.20 o 
   6   5  10      464.63      485.74      8.62 o 
   7   5  10        3.20        1.63      2.28 o 
   8   5  10       62.46       71.20      5.83 o 
   9   5  10       31.73       47.56      3.73 o 
  -3   6  10       11.37       16.43      4.04 o 
  -2   6  10       23.69       22.45      3.79 o 
  -1   6  10      151.19      157.28      6.05 o 
   0   6  10      109.47       95.35      3.72 o 
   1   6  10       72.12       74.17      3.68 o 
   2   6  10       75.05       63.24      3.49 o 
   3   6  10      550.66      531.73     10.13 o 
   4   6  10       30.77       40.04      2.32 o 
   5   6  10      314.93      308.90      6.71 o 
   6   6  10      150.59      152.40      4.40 o 
   7   6  10      173.28      174.87      4.81 o 
   8   6  10       46.93       43.32      2.95 o 
   9   6  10       54.27       48.74      3.76 o 
  -3   7  10       38.68       38.16      4.81 o 
  -2   7  10        0.35       -0.23      3.26 o 
  -1   7  10      212.06      211.09      7.15 o 
   0   7  10       11.99       12.40      3.47 o 
   1   7  10      557.58      533.85     14.61 o 
   2   7  10       17.79       13.23      2.70 o 
   3   7  10      461.52      446.03     10.40 o 
   4   7  10        4.90        2.93      2.30 o 
   5   7  10      131.21      136.98      4.00 o 
   6   7  10      281.77      256.22      6.09 o 
   7   7  10      227.52      246.95      5.61 o 
   8   7  10        5.97        7.77      3.59 o 
   9   7  10       55.27       62.81      3.93 o 
  -2   8  10       17.12       12.39      3.89 o 
  -1   8  10        3.08        3.24      2.90 o 
   0   8  10      329.90      318.34     10.11 o 
   1   8  10       93.34       90.89      7.14 o 
   2   8  10      181.18      188.32      6.09 o 
   3   8  10       63.24       67.32      3.49 o 
   4   8  10      425.03      414.51      9.99 o 
   5   8  10      575.02      570.13     12.94 o 
   6   8  10       71.31       72.55      3.50 o 
   7   8  10        5.12        5.70      2.38 o 
   8   8  10      331.93      317.95      6.96 o 
   9   8  10       67.50       81.42      4.02 o 
  -1   9  10      114.60      114.77      6.59 o 
   0   9  10       54.28       52.60      4.49 o 
   1   9  10        1.95       -2.53      2.88 o 
   2   9  10      563.18      560.58     17.20 o 
   3   9  10       93.89       87.98      4.17 o 
   4   9  10       99.05      103.04      5.92 o 
   5   9  10       83.84       75.99      4.04 o 
   6   9  10      333.73      357.54     13.79 o 
   7   9  10       73.17       77.98      3.91 o 
   8   9  10       76.67       88.27      4.64 o 
   0  10  10      108.53      110.26      7.62 o 
   1  10  10       20.14       25.03      5.47 o 
   2  10  10       62.56       62.50      6.68 o 
   3  10  10      118.27      106.42     12.99 o 
   4  10  10      578.72      598.89     20.91 o 
   5  10  10        0.88       -0.73      2.77 o 
   6  10  10       45.24       46.58      5.30 o 
   7  10  10      121.08      106.47      5.03 o 
   2  11  10       15.66       17.24      5.41 o 
   3  11  10       98.49       99.78      8.30 o 
   4  11  10        1.82        4.25      4.92 o 
   5  11  10       78.49       94.03     24.27 o 
   6  11  10       79.43       99.49      8.39 o 
  -1  -5  11       99.65       96.16      7.97 o 
   0  -5  11       41.69       44.62      5.37 o 
   1  -5  11       30.93       35.65      5.15 o 
  -2  -4  11       27.38       28.54      4.33 o 
  -1  -4  11        5.20        3.45      4.33 o 
   0  -4  11      258.07      272.41     11.69 o 
   1  -4  11      396.00      429.52     16.29 o 
   2  -4  11        4.95        3.34      3.76 o 
   3  -4  11        2.61        7.14      4.22 o 
   4  -4  11       59.61       54.19      5.81 o 
  -3  -3  11       11.32       11.20      3.90 o 
  -2  -3  11      103.68      101.69      7.93 o 
  -1  -3  11      211.66      220.83     17.46 o 
   0  -3  11       18.02       16.01      4.22 o 
   1  -3  11       25.24       23.60      6.38 o 
   2  -3  11      654.04      666.64     21.48 o 
   3  -3  11      184.93      193.12      9.06 o 
   4  -3  11      113.20      114.64     14.13 o 
   5  -3  11        1.05        4.82      3.50 o 
  -4  -2  11       41.80       42.63      4.32 o 
  -3  -2  11      113.32      122.32      5.70 o 
  -2  -2  11        5.58        7.92      2.84 o 
  -1  -2  11      352.56      356.96     12.77 o 
   0  -2  11      546.25      530.70     14.46 o 
   1  -2  11        5.45        5.01      2.13 o 
   2  -2  11       96.09       96.59      7.06 o 
   3  -2  11      240.93      230.69     11.85 o 
   4  -2  11      347.56      361.70     15.27 o 
   5  -2  11       46.91       49.69      4.95 o 
   6  -2  11      103.85       97.49      6.46 o 
  -4  -1  11        6.57        7.54      2.99 o 
  -3  -1  11      154.36      158.52      7.16 o 
  -2  -1  11       82.66       86.98      4.74 o 
  -1  -1  11      176.15      165.77      5.87 o 
   0  -1  11        2.80        3.49      3.31 o 
   1  -1  11      395.34      400.64      9.72 o 
   2  -1  11      177.59      164.81      5.93 o 
   3  -1  11      382.34      373.35     10.08 o 
   4  -1  11      240.96      241.17      7.21 o 
   5  -1  11      259.16      249.16      8.35 o 
   6  -1  11       29.33       33.60      4.90 o 
   7  -1  11      110.80      122.24      7.53 o 
  -4   0  11        8.74       14.03      3.09 o 
  -3   0  11      112.78      120.15      5.15 o 
  -2   0  11       70.42       69.43      3.74 o 
  -1   0  11      656.59      672.56     13.82 o 
   0   0  11      167.64      165.36      4.87 o 
   1   0  11      747.39      734.93     13.63 o 
   2   0  11       33.62       33.40      2.48 o 
   3   0  11      179.39      187.70      7.02 o 
   4   0  11      145.55      146.27      5.86 o 
   5   0  11      793.47      792.52     18.77 o 
   6   0  11       60.10       64.78      4.47 o 
   7   0  11      144.53      158.78      6.33 o 
   8   0  11       14.78       16.59      3.07 o 
  -4   1  11       27.20       24.49      4.24 o 
  -3   1  11       24.75       24.47      2.97 o 
  -2   1  11       78.65       85.61      4.80 o 
  -1   1  11      340.07      348.59      8.32 o 
   0   1  11       82.21       89.13      3.68 o 
   1   1  11      171.78      154.12      6.23 o 
   2   1  11      896.39      902.75     16.08 o 
   3   1  11      684.11      668.85     13.72 o 
   4   1  11      167.07      174.66      5.63 o 
   5   1  11       15.60       13.05      2.20 o 
   6   1  11      401.34      410.96      9.99 o 
   7   1  11      325.01      319.69     10.07 o 
   8   1  11        1.98        4.90      3.08 o 
  -4   2  11      105.37      112.63      6.74 o 
  -3   2  11        4.70        5.78      4.64 o 
  -2   2  11       50.34       49.16      3.24 o 
  -1   2  11      119.73      123.28      3.83 o 
   0   2  11      924.06      945.26     16.00 o 
   1   2  11      128.74      128.88      3.71 o 
   2   2  11      217.68      224.46      5.02 o 
   3   2  11       59.99       65.43      2.57 o 
   4   2  11     1242.47     1265.75     26.00 o 
   5   2  11       90.43       95.96      4.77 o 
   6   2  11      183.39      177.08      5.78 o 
   7   2  11      100.32       96.65      4.24 o 
   8   2  11      165.99      163.82      5.94 o 
  -4   3  11        4.74        6.67      3.00 o 
  -3   3  11       50.09       58.45      3.77 o 
  -2   3  11      132.57      135.48      4.95 o 
  -1   3  11        5.24        6.86      2.93 o 
   0   3  11        7.58        9.96      2.83 o 
   1   3  11      529.75      545.46      9.86 o 
   2   3  11      706.27      729.64     13.42 o 
   3   3  11      180.65      190.18      5.21 o 
   4   3  11       28.79       34.69      2.09 o 
   5   3  11      491.01      518.31     10.22 o 
   6   3  11      390.23      403.26     17.23 o 
   7   3  11      118.04      107.36      5.31 o 
   8   3  11       45.48       48.38      5.41 o 
   9   3  11       57.37       58.40      4.02 o 
  -4   4  11        6.17        0.22      3.17 o 
  -3   4  11      112.10      111.91     11.49 o 
  -2   4  11       11.16        7.10      2.51 o 
  -1   4  11      549.74      546.95     11.45 o 
   0   4  11        8.50        5.75      1.84 o 
   1   4  11      322.43      336.36      7.29 o 
   2   4  11        0.44        3.05      1.75 o 
   3   4  11      567.47      613.14     11.65 o 
   4   4  11       86.28       95.01      3.82 o 
   5   4  11      481.67      472.57     15.16 o 
   6   4  11        7.35       12.14      2.49 o 
   7   4  11      255.29      264.95      8.07 o 
   8   4  11        2.43       -2.38      5.24 o 
   9   4  11      229.39      202.53     27.46 o 
  -3   5  11       65.61       59.19      4.09 o 
  -2   5  11       24.28       32.30      3.17 o 
  -1   5  11      162.91      170.21      5.69 o 
   0   5  11      134.68      120.48      6.42 o 
   1   5  11      342.94      327.61      8.19 o 
   2   5  11      826.86      800.34     14.32 o 
   3   5  11      442.01      466.29      8.35 o 
   4   5  11      162.00      155.77      3.96 o 
   5   5  11      246.29      264.34      5.57 o 
   6   5  11      211.85      205.96      5.68 o 
   7   5  11      346.28      334.64      8.77 o 
   8   5  11       11.29       11.50      3.25 o 
   9   5  11        5.39        0.30      3.46 o 
  -3   6  11       66.67       56.06      5.40 o 
  -2   6  11      130.25      141.89      7.08 o 
  -1   6  11       28.75       25.12      2.33 o 
   0   6  11      330.27      335.40      9.67 o 
   1   6  11      307.31      293.90      7.51 o 
   2   6  11      122.83      111.61      7.12 o 
   3   6  11       29.65       34.25      3.59 o 
   4   6  11     1113.78     1067.68     18.89 o 
   5   6  11      108.30      117.09      4.39 o 
   6   6  11      135.15      128.09      3.75 o 
   7   6  11       14.88       13.45      4.08 o 
   8   6  11      454.41      458.82     14.90 o 
   9   6  11      135.93      139.47      5.65 o 
  -2   7  11      276.27      297.08     10.64 o 
  -1   7  11        8.93       13.32      3.28 o 
   0   7  11      160.06      158.13      6.85 o 
   1   7  11      331.10      314.00      9.83 o 
   2   7  11      649.70      634.50     26.50 o 
   3   7  11        0.46        1.22      1.53 o 
   4   7  11      258.35      253.62      5.92 o 
   5   7  11       99.38       90.94      4.13 o 
   6   7  11      654.78      634.26     12.14 o 
   7   7  11        8.37        7.18      2.27 o 
   8   7  11        4.04        5.74      3.21 o 
   9   7  11      208.43      230.60     13.44 o 
  -1   8  11       99.03      119.49      6.46 o 
   0   8  11      339.40      350.58     18.33 o 
   1   8  11        7.34        7.14      3.14 o 
   2   8  11       40.97       43.01      3.38 o 
   3   8  11      413.11      426.08     10.45 o 
   4   8  11      124.83      128.39      4.98 o 
   5   8  11      131.79      119.72      4.93 o 
   6   8  11       28.43       30.58      3.47 o 
   7   8  11      215.98      207.06      5.44 o 
   8   8  11      175.14      191.58      5.37 o 
   0   9  11       25.23       24.46      3.65 o 
   1   9  11      223.23      206.91     12.46 o 
   2   9  11       12.21       18.17      3.03 o 
   3   9  11      135.77      139.93      5.43 o 
   4   9  11        0.10       -1.03      2.43 o 
   5   9  11      261.01      281.76      8.03 o 
   6   9  11        0.12       -0.29      2.53 o 
   7   9  11       77.20       82.69      6.05 o 
   8   9  11       26.67       28.81      3.64 o 
   1  10  11       91.76      106.99      5.96 o 
   2  10  11       18.97       17.21      3.64 o 
   3  10  11       13.01       10.69      3.22 o 
   4  10  11      137.95      126.44      6.95 o 
   5  10  11      109.06      118.09     11.96 o 
   6  10  11       33.79       25.19      3.95 o 
   7  10  11       81.48       94.11      4.96 o 
   1  -4  12       27.58       36.46      5.70 o 
  -2  -3  12        2.80        3.26      3.93 o 
  -1  -3  12       80.46       85.72      5.75 o 
   0  -3  12        5.96        5.58      3.97 o 
   1  -3  12      271.90      267.25     11.62 o 
   2  -3  12       20.77       34.17      4.78 o 
   3  -3  12      192.03      193.06      9.47 o 
   4  -3  12        0.08       -3.72      3.72 o 
  -2  -2  12       55.73       50.40      4.03 o 
  -1  -2  12       72.32       74.58      4.47 o 
   0  -2  12      162.95      165.50      6.11 o 
   1  -2  12      228.19      269.62     25.06 o 
   2  -2  12        7.62        4.31      3.77 o 
   3  -2  12       98.29      113.59      6.99 o 
   4  -2  12       56.92       53.96      5.23 o 
   5  -2  12      120.72      124.58      8.43 o 
  -3  -1  12        4.75        1.19      3.31 o 
  -2  -1  12      242.63      260.72      8.62 o 
  -1  -1  12       82.00       81.21      5.99 o 
   0  -1  12      182.21      176.17      6.11 o 
   1  -1  12       46.52       45.51      3.74 o 
   2  -1  12      684.76      655.26     16.20 o 
   3  -1  12      118.64      125.02      5.28 o 
   4  -1  12       31.83       31.77      3.01 o 
   5  -1  12       23.46       26.24      4.38 o 
   6  -1  12      269.04      266.72     11.37 o 
  -3   0  12        2.23        3.70      3.29 o 
  -2   0  12       39.04       37.97      3.29 o 
  -1   0  12      166.00      188.29      6.54 o 
   0   0  12      451.49      482.44     10.67 o 
   1   0  12        3.80        3.22      2.08 o 
   2   0  12      120.31      127.17      5.47 o 
   3   0  12      314.37      305.34      9.07 o 
   4   0  12      318.75      317.52      9.30 o 
   5   0  12        6.52        8.53      2.76 o 
   6   0  12        3.38        2.51      7.06 o 
   7   0  12      161.61      167.37      6.72 o 
  -3   1  12      195.33      199.46      8.16 o 
  -2   1  12      115.22      125.81      5.13 o 
  -1   1  12      109.86      108.74      4.45 o 
   0   1  12        2.02        1.82      2.20 o 
   1   1  12      841.49      844.15     16.61 o 
   2   1  12      181.24      188.21      5.47 o 
   3   1  12      419.78      434.31     10.48 o 
   4   1  12        5.26        7.65      2.77 o 
   5   1  12      564.62      569.63     13.15 o 
   6   1  12       19.53       21.20      3.30 o 
   7   1  12       56.27       51.56      4.11 o 
  -3   2  12       84.31       79.06      5.58 o 
  -2   2  12       81.67       85.30      5.36 o 
  -1   2  12      237.30      242.81     11.06 o 
   0   2  12        0.63       -1.41      1.68 o 
   1   2  12      277.60      290.23      7.26 o 
   2   2  12       91.03       85.72      3.64 o 
   3   2  12      452.64      449.44      9.73 o 
   4   2  12       45.23       45.44      3.08 o 
   5   2  12      455.80      449.38     10.87 o 
   6   2  12       54.12       51.31      3.40 o 
   7   2  12      160.82      145.01      5.42 o 
   8   2  12       60.22       56.96      3.92 o 
  -3   3  12       53.59       61.10      3.99 o 
  -2   3  12      309.41      313.69      9.52 o 
  -1   3  12      183.61      184.84      7.30 o 
   0   3  12      324.12      285.70      7.25 o 
   1   3  12      106.41      107.79      4.09 o 
   2   3  12      561.55      567.15     10.33 o 
   3   3  12      253.46      257.48      5.64 o 
   4   3  12      312.54      315.04      6.60 o 
   5   3  12       66.83       70.24      3.53 o 
   6   3  12      496.03      486.50     13.33 o 
   7   3  12      169.46      178.37     11.77 o 
   8   3  12       58.37       62.03      4.09 o 
  -3   4  12        7.65        1.11      4.41 o 
  -2   4  12       36.35       37.29      3.38 o 
  -1   4  12       10.39       13.50      3.04 o 
   0   4  12      687.44      692.67     15.72 o 
   1   4  12       38.55       40.05      2.93 o 
   2   4  12      205.14      186.71      6.38 o 
   3   4  12      104.45      105.86      4.51 o 
   4   4  12      819.65      825.30     16.01 o 
   5   4  12        6.41        7.72      2.40 o 
   6   4  12      173.55      169.57      4.95 o 
   7   4  12       59.45       57.23      7.86 o 
   8   4  12      398.04      383.92     12.49 o 
  -2   5  12      296.78      292.04     10.87 o 
  -1   5  12       20.39       15.86      3.23 o 
   0   5  12       75.78       73.00      3.63 o 
   1   5  12      303.90      292.83      7.78 o 
   2   5  12      547.96      526.66     10.74 o 
   3   5  12       33.96       30.64      2.38 o 
   4   5  12       41.57       35.95      2.68 o 
   5   5  12      642.54      667.10     13.40 o 
   6   5  12      378.94      375.42     13.68 o 
   7   5  12       44.31       44.63      4.24 o 
   8   5  12       14.53       10.41      3.03 o 
  -2   6  12       11.86       12.80      4.57 o 
  -1   6  12      359.01      362.46     12.19 o 
   0   6  12       64.73       62.82      3.42 o 
   1   6  12      200.83      198.94     10.62 o 
   2   6  12        0.17       -0.06      2.22 o 
   3   6  12      440.25      420.94      8.92 o 
   4   6  12       25.46       23.09      2.35 o 
   5   6  12      143.31      129.67      4.77 o 
   6   6  12       53.74       64.38      3.25 o 
   7   6  12      473.28      488.67     20.66 o 
   8   6  12       31.92       39.97      3.45 o 
  -1   7  12       39.37       36.90      4.52 o 
   0   7  12       42.45       44.61      4.08 o 
   1   7  12      237.99      221.77     12.00 o 
   2   7  12       34.84       37.28      2.31 o 
   3   7  12      222.93      223.09      8.18 o 
   4   7  12      126.27      127.78      4.14 o 
   5   7  12      164.15      165.37      6.10 o 
   6   7  12      106.30      110.72      5.04 o 
   7   7  12      130.65      126.95      6.19 o 
   8   7  12       70.10       66.71      4.83 o 
   0   8  12      207.12      212.33      7.71 o 
   1   8  12       98.57       94.43      5.52 o 
   2   8  12       96.27      100.55      5.00 o 
   3   8  12       24.40       31.48      3.18 o 
   4   8  12      206.61      199.84      6.58 o 
   5   8  12       10.10       12.85      3.19 o 
   6   8  12      144.85      147.83      4.30 o 
   7   8  12        2.63        4.84      2.26 o 
   8   8  12      350.50      380.98     14.47 o 
   1   9  12       55.51       60.16      4.91 o 
   2   9  12      331.70      325.00     14.95 o 
   3   9  12       17.28       16.16      3.44 o 
   4   9  12       77.21       78.19      5.43 o 
   5   9  12       20.62       18.10      3.08 o 
   6   9  12      195.41      202.32      6.91 o 
   7   9  12        1.38        0.84      4.31 o 
   3  10  12       98.43       93.70      5.52 o 
   4  10  12       70.19       82.31      7.48 o 
   5  10  12        3.11        6.84      3.29 o 
   0  -2  13       72.51       66.53      6.38 o 
   1  -2  13       10.72        4.42      7.63 o 
   2  -2  13       15.37       18.87      4.49 o 
   3  -2  13      290.00      281.40     12.03 o 
  -1  -1  13      145.02      153.06      7.32 o 
   0  -1  13        9.38        6.27      3.01 o 
   1  -1  13      521.21      556.79     15.87 o 
   2  -1  13        0.05       -0.25      2.54 o 
   3  -1  13      105.14      102.42      4.86 o 
   4  -1  13       92.61       91.11      6.66 o 
   5  -1  13      209.54      225.35     23.13 o 
  -2   0  13       87.57       88.74      6.41 o 
  -1   0  13       74.05       83.41      4.21 o 
   0   0  13      111.03      120.34      5.69 o 
   1   0  13      194.93      200.14      7.05 o 
   2   0  13      182.18      179.96      8.32 o 
   3   0  13      261.98      269.74      9.18 o 
   4   0  13      222.40      232.71     18.46 o 
   5   0  13      102.68      101.87      5.23 o 
   6   0  13      180.45      177.39      7.04 o 
  -2   1  13      194.56      205.09      8.86 o 
  -1   1  13       29.14       36.19      3.27 o 
   0   1  13      220.44      240.33      6.86 o 
   1   1  13        0.15        1.12      2.33 o 
   2   1  13      477.54      502.96     12.04 o 
   3   1  13       27.64       26.59      2.98 o 
   4   1  13      148.42      138.05      5.20 o 
   5   1  13        2.67       -0.20      2.89 o 
   6   1  13      338.47      337.75     10.79 o 
  -2   2  13        7.24        3.05      3.73 o 
  -1   2  13      233.38      232.29      8.48 o 
   0   2  13      445.90      454.76     10.38 o 
   1   2  13       33.71       45.63      3.20 o 
   2   2  13      316.67      333.74      8.09 o 
   3   2  13      201.96      211.69      6.48 o 
   4   2  13      594.23      600.73     13.86 o 
   5   2  13       16.34       14.44      4.01 o 
   6   2  13       27.44       22.19      6.30 o 
   7   2  13      362.50      366.66     11.23 o 
  -2   3  13      139.76      147.51      5.59 o 
  -1   3  13       11.58       11.09      3.21 o 
   0   3  13       23.86       24.94      2.84 o 
   1   3  13      653.53      690.96     14.25 o 
   2   3  13       73.57       73.67      3.55 o 
   3   3  13      198.92      206.50      5.89 o 
   4   3  13       14.86       17.91      4.22 o 
   5   3  13      460.01      466.83     18.81 o 
   6   3  13       91.01       95.02      6.07 o 
   7   3  13        4.44        1.74      2.68 o 
  -2   4  13       69.61       75.45      5.35 o 
  -1   4  13      301.83      298.26     11.05 o 
   0   4  13        1.09        0.19      2.46 o 
   1   4  13      269.78      269.26      7.79 o 
   2   4  13      111.32      122.43      4.69 o 
   3   4  13      758.28      788.88     15.66 o 
   4   4  13        5.95        1.93      3.16 o 
   5   4  13      213.04      219.90      6.70 o 
   6   4  13      117.34      127.24      6.36 o 
   7   4  13      443.53      449.00     13.94 o 
  -1   5  13        8.54        8.04      3.24 o 
   0   5  13      177.86      172.59     14.21 o 
   1   5  13        5.50        4.03      2.38 o 
   2   5  13      389.18      420.50      9.55 o 
   3   5  13      162.87      160.06      5.20 o 
   4   5  13      341.21      344.62      8.24 o 
   5   5  13      139.64      158.97      5.64 o 
   6   5  13       34.58       29.41      3.14 o 
   7   5  13        8.07        6.95      2.44 o 
   8   5  13       81.40       71.13      9.23 o 
  -1   6  13        8.72        9.32      3.01 o 
   0   6  13      246.57      249.33     13.22 o 
   1   6  13       19.70       19.91      4.05 o 
   2   6  13      188.52      189.82      5.78 o 
   3   6  13       61.62       64.62      3.88 o 
   4   6  13      597.89      607.76     25.17 o 
   5   6  13       10.86       11.31      2.48 o 
   6   6  13      304.27      300.69      8.33 o 
   7   6  13        6.49        7.39      2.89 o 
   0   7  13        4.69        4.30      3.32 o 
   1   7  13      165.31      165.52     12.71 o 
   2   7  13      272.12      276.44      8.21 o 
   3   7  13       54.76       50.51      4.10 o 
   4   7  13       36.07       36.93      3.03 o 
   5   7  13      159.56      153.05      5.75 o 
   6   7  13      136.13      128.78      7.63 o 
   7   7  13        3.20        6.06      4.33 o 
   1   8  13        6.91        6.07      3.65 o 
   2   8  13       37.28       32.36      4.10 o 
   3   8  13      223.06      215.57      7.10 o 
   4   8  13       46.20       45.89      4.05 o 
   5   8  13      167.50      174.85      6.40 o 
   6   8  13        1.88       -0.34      2.26 o 
   7   8  13      177.17      195.10      9.57 o 
   3   9  13        3.80        6.70      3.37 o 
   4   9  13       74.87       63.92      4.81 o 
   5   9  13       31.03       24.42      4.90 o 
   0   0  14      308.39      334.05     10.09 o 
   1   0  14       30.21       25.66      4.05 o 
   2   0  14        5.62        2.66      3.23 o 
   3   0  14      274.39      279.93      9.67 o 
   4   0  14       83.24       79.97      5.70 o 
   0   1  14       51.13       63.85      4.83 o 
   1   1  14      328.38      332.66     10.33 o 
   2   1  14        1.55        2.42      2.75 o 
   3   1  14      217.25      226.03      7.18 o 
   4   1  14       73.11       76.61      4.99 o 
   5   1  14      655.29      689.26     19.09 o 
   0   2  14        7.89        4.03      3.80 o 
   1   2  14       70.49       73.81      4.28 o 
   2   2  14      109.94      112.14      4.54 o 
   3   2  14      112.81      119.74      5.10 o 
   4   2  14      209.32      220.81      8.21 o 
   5   2  14       21.44       25.75      3.27 o 
   6   2  14      355.85      368.59      9.84 o 
   0   3  14      193.21      195.43      7.86 o 
   1   3  14       13.82       12.53      3.61 o 
   2   3  14      257.58      258.53      8.72 o 
   3   3  14       21.92       22.09      4.11 o 
   4   3  14      339.65      336.49     11.52 o 
   5   3  14       45.70       43.41      3.48 o 
   6   3  14      326.09      305.78     15.04 o 
   0   4  14      233.51      241.19      7.10 o 
   1   4  14        1.93        1.76      2.66 o 
   2   4  14       30.67       25.41      2.95 o 
   3   4  14      192.62      199.39      9.50 o 
   4   4  14      111.27       99.28      5.88 o 
   5   4  14       94.32       74.52      5.48 o 
   6   4  14       71.86       73.58      5.40 o 
   0   5  14        0.29       -0.57      3.19 o 
   1   5  14      347.20      354.52      8.84 o 
   2   5  14      170.49      168.12     12.88 o 
   3   5  14       49.89       49.75      3.40 o 
   4   5  14        1.09        0.76      2.29 o 
   5   5  14      301.25      303.42     12.59 o 
   6   5  14      110.22      122.13      9.11 o 
   1   6  14       11.19        8.30      3.16 o 
   2   6  14      165.88      168.93      6.79 o 
   3   6  14      234.09      243.10     11.11 o 
   4   6  14       54.61       54.74      3.49 o 
   5   6  14       23.84       25.71      3.42 o 
   6   6  14      212.45      221.44      7.14 o 
   2   7  14       47.78       49.34      3.63 o 
   3   7  14       26.79       28.88      3.83 o 
   4   7  14      179.94      180.99     10.60 o 
   5   7  14      109.84      123.96      7.63 o 
   6   7  14       88.59      101.04     10.14 o 
   4   8  14      157.44      154.37      8.00 o 
   2   3  15        1.85        2.76      3.97 o 
   3   3  15       65.07       57.48      5.32 o 
   4   3  15       60.89       61.20      5.70 o 
   2   4  15      162.67      170.30      7.36 o 
   3   4  15       99.51      116.86      6.68 o 
   4   4  15       12.93        8.95      4.67 o 
   3   5  15       10.68        9.26      2.86 o 
   4   5  15      238.92      248.49      7.65 o 
                                                 
